# Supplementary material for: Poly[diaqua­bis­[μ-1-hy­droxy-2-(imidazol-3-ium-1-yl)ethane-1,1-diyldiphospho­nato]tricopper(II)]
Source: Acta Crystallogr Sect E Struct Rep Online. 2010 Nov 17;66(Pt 12):m1576. doi: 10.1107/S1600536810046398 (PMC3011556; doi:10.1107/S1600536810046398)
Supplement: Supplementary file 1 [file e-66-m1576-sup1.cif]

##############################################################################
###                                                                        ###
###        Electronic paper (Acta Crystallographica Section E)             ###
###                                                                        ###
##############################################################################
#                                                                            #
# This CIF contains the data in a paper accepted for publication in Acta     #
# Crystallographica Section E. It conforms to the requirements of Notes      #
# for Authors for Section E, and has been peer reviewed under the auspices   #
# of the IUCr Commission on Journals.                                        #
#                                                                            #
# Full details of the Crystallographic Information File format               #
# are given in the paper "The Crystallographic Information File (CIF):       #
# a New Standard Archive File for Crystallography" by S. R. Hall, F. H.      #
# Allen and I. D. Brown [Acta Cryst. (1991), A47, 655-685].                  #
#                                                                            #
# The current version of the core CIF dictionary is obtainable from          #
# ftp://ftp.iucr.org/pub/cif_core.dic. The current version number is 2.4.    #
#                                                                            #
# Software is freely available for graphical display of the structure(s) in  #
# this CIF.  For information consult the CIF home page http://www.iucr.org/  #
# cif/home.html                                                              #
#                                                                            #
# This file may be used for bona fide research purposes within the           #
# scientific community so long as proper attribution is given to the journal # 
# article from which it was obtained.                                        #
#                                                                            #
##############################################################################
                                             
data_global
_audit_creation_method     'SHELXL97'
_journal_date_recd_electronic     2010-11-06
_journal_date_accepted     2010-11-10
_journal_name_full     'Acta Crystallographica, Section E'
_journal_year     2010
_journal_volume     66
_journal_issue     12
_journal_page_first     m1576
_journal_page_last     m1576
_journal_paper_category     QM
_journal_coeditor_code     HY2377
_publ_contact_author_name     'Dajun Sun'
_publ_contact_author_address
;
Department of Vascular Surgery
The China-Japan Union Hospital of Jilin University
Changchun, 130041
People's Republic of China
;
_publ_contact_author_email     sundj2010@yahoo.com.cn
_publ_contact_author_fax     '+86-431-88975634'
_publ_contact_author_phone     '+86-431-88975634'
_publ_section_title
;\
Poly[diaquabis[\m-1-hydroxy-2-(imidazol-3-ium-1-yl)ethane-1,1-\
diyldiphosphonato]tricopper(II)]
;
loop_
    _publ_author_name
    _publ_author_address
    'Yaping Li'
;
Department of Ophthalmology
The Second Hospital of Jilin University
Changchun 130041
People's Republic of China
;
    'Dajun Sun'
;
Department of  Vascular Surgery
The China--Japan Union Hospital of Jilin University
Changchun 130041
People's Republic of China
;
    'Hu Zang'
;
Department of Orthopedics
The China--Japan Union Hospital of Jilin University
Changchun 130041
People's Republic of China
;
    'Liying Han'
;
Department of Gynecology
The Second Hospital of Jilin University
Changchun 130041
People's Republic of China
;
    'Guanfang Su'
;
Department of Ophthalmology
The Second Hospital of Jilin University
Changchun 130041
People's Republic of China
;
data_I
_audit_creation_method     SHELXL-97
_chemical_name_systematic
;
Poly[diaquabis[\m-1-hydroxy-2-(imidazol-3-ium-1-yl)ethane-1,1-
diyldiphosphonato]tricopper(II)]
;
_chemical_name_common     ?
_chemical_formula_moiety     'C10 H18 Cu3 N4 O16 P4'
_chemical_formula_sum     'C10 H18 Cu3 N4 O16 P4'
_chemical_formula_iupac     '[Cu3 (C5 H7 N2 O7 P2)2 (H2 O)2]'
_chemical_formula_weight     764.81
_chemical_melting_point     ?
_symmetry_cell_setting     triclinic
_symmetry_space_group_name_H-M     'P -1'
_symmetry_space_group_name_Hall     '-P 1'
loop_
    _symmetry_equiv_pos_as_xyz
    'x, y, z'
    '-x, -y, -z'
_cell_length_a     7.4167(9)
_cell_length_b     8.1502(10)
_cell_length_c     9.5228(12)
_cell_angle_alpha     104.747(2)
_cell_angle_beta     107.658(2)
_cell_angle_gamma     101.484(2)
_cell_volume     506.03(11)
_cell_formula_units_Z     1
_cell_measurement_reflns_used     1973
_cell_measurement_theta_min     1.88
_cell_measurement_theta_max     28.28
_cell_measurement_temperature     293(2)
_exptl_crystal_description     block
_exptl_crystal_colour     'blue'
_exptl_crystal_size_max     0.30
_exptl_crystal_size_mid     0.28
_exptl_crystal_size_min     0.21
_exptl_crystal_density_diffrn     2.510
_exptl_crystal_density_meas     ?
_exptl_crystal_density_method     'not measured'
_exptl_crystal_F_000     381
_exptl_absorpt_coefficient_mu     3.538
_exptl_absorpt_correction_type     multi-scan
_exptl_absorpt_process_details     '(SADABS; Sheldrick, 1996)'
_exptl_absorpt_correction_T_min     0.58
_exptl_absorpt_correction_T_max     0.75
_diffrn_ambient_temperature     293(2)
_diffrn_radiation_type     MoK\a
_diffrn_radiation_wavelength     0.71073
_diffrn_radiation_source     'fine-focus sealed tube'
_diffrn_radiation_monochromator     graphite
_diffrn_measurement_device_type     'Bruker APEX CCD'
_diffrn_measurement_method     '\f and \w'
_diffrn_detector_area_resol_mean     ?
_diffrn_reflns_number     2771
_diffrn_reflns_av_R_equivalents     0.0116
_diffrn_reflns_av_sigmaI/netI     0.0259
_diffrn_reflns_theta_min     2.38
_diffrn_reflns_theta_max     26.10
_diffrn_reflns_theta_full     26.10
_diffrn_measured_fraction_theta_max     0.982
_diffrn_measured_fraction_theta_full     0.982
_diffrn_reflns_limit_h_min     -9
_diffrn_reflns_limit_h_max     8
_diffrn_reflns_limit_k_min     -10
_diffrn_reflns_limit_k_max     6
_diffrn_reflns_limit_l_min     -11
_diffrn_reflns_limit_l_max     11
_diffrn_standards_number     ?
_diffrn_standards_interval_count     ?
_diffrn_standards_interval_time     ?
_diffrn_standards_decay_%     ?
_reflns_number_total     1973
_reflns_number_gt     1729
_reflns_threshold_expression     I>2\s(I)
_refine_ls_structure_factor_coef     Fsqd
_refine_ls_matrix_type     full
_refine_ls_R_factor_all     0.0331
_refine_ls_R_factor_gt     0.0274
_refine_ls_wR_factor_gt     0.0701
_refine_ls_wR_factor_ref     0.0729
_refine_ls_goodness_of_fit_ref     1.051
_refine_ls_restrained_S_all     1.051
_refine_ls_number_reflns     1973
_refine_ls_number_parameters     175
_refine_ls_number_restraints     2
_refine_ls_hydrogen_treatment     mixed
_refine_ls_weighting_scheme     calc
_refine_ls_weighting_details
         'calc w=1/[\s^2^(Fo^2^)+(0.0390P)^2^+0.8352P] where P=(Fo^2^+2Fc^2^)/3'
_atom_sites_solution_hydrogens     geom
_atom_sites_solution_primary     direct
_atom_sites_solution_secondary     difmap
_refine_ls_shift/su_max     0.001
_refine_ls_shift/su_mean     0.000
_refine_diff_density_max     0.550
_refine_diff_density_min     -0.683
_refine_ls_extinction_method     none
_refine_ls_extinction_coef     ?
loop_
    _atom_type_symbol
    _atom_type_description
    _atom_type_scat_dispersion_real
    _atom_type_scat_dispersion_imag
    _atom_type_scat_source
    'C' 'C' 0.0033 0.0016
                         'International Tables Vol C Tables 4.2.6.8 and 6.1.1.4'
    'H' 'H' 0.0000 0.0000
                         'International Tables Vol C Tables 4.2.6.8 and 6.1.1.4'
    'N' 'N' 0.0061 0.0033
                         'International Tables Vol C Tables 4.2.6.8 and 6.1.1.4'
    'O' 'O' 0.0106 0.0060
                         'International Tables Vol C Tables 4.2.6.8 and 6.1.1.4'
    'P' 'P' 0.1023 0.0942
                         'International Tables Vol C Tables 4.2.6.8 and 6.1.1.4'
    'Cu' 'Cu' 0.3201 1.2651
                         'International Tables Vol C Tables 4.2.6.8 and 6.1.1.4'
_computing_data_collection     'SMART (Bruker, 2007)'
_computing_cell_refinement     'SAINT (Bruker, 2007)'
_computing_data_reduction     'SAINT (Bruker, 2007)'
_computing_structure_solution     'SHELXS97 (Sheldrick, 2008)'
_computing_structure_refinement     'SHELXL97 (Sheldrick, 2008)'
_computing_molecular_graphics
                     'SHELXTL (Sheldrick, 2008) and DIAMOND (Brandenburg, 1999)'
_computing_publication_material     'SHELXTL (Sheldrick, 2008)'
loop_
    _atom_site_type_symbol
    _atom_site_label
    _atom_site_fract_x
    _atom_site_fract_y
    _atom_site_fract_z
    _atom_site_U_iso_or_equiv
    _atom_site_adp_type
    _atom_site_calc_flag
    _atom_site_refinement_flags
    _atom_site_occupancy
    _atom_site_disorder_assembly
    _atom_site_disorder_group
    C C1 0.2068(5) -0.5648(4) -0.4517(4) 0.0140(7) Uani d . 1 . .
    H H1 0.1047 -0.6119 -0.5497 0.017 Uiso calc R 1 . .
    C C2 0.3998(5) -0.5281(5) -0.2131(4) 0.0173(7) Uani d . 1 . .
    H H2 0.4524 -0.5475 -0.1190 0.021 Uiso calc R 1 . .
    C C3 0.4782(5) -0.3932(5) -0.2542(4) 0.0186(7) Uani d . 1 . .
    H H3 0.5935 -0.2995 -0.1928 0.022 Uiso calc R 1 . .
    C C4 0.0950(5) -0.7988(4) -0.3483(4) 0.0122(7) Uani d . 1 . .
    H H4A 0.1673 -0.8856 -0.3460 0.015 Uiso calc R 1 . .
    H H4B -0.0147 -0.8435 -0.4487 0.015 Uiso calc R 1 . .
    C C5 0.0110(5) -0.7833(4) -0.2191(4) 0.0090(6) Uani d . 1 . .
    N N1 0.2266(4) -0.6324(4) -0.3368(3) 0.0110(6) Uani d . 1 . .
    N N2 0.3567(4) -0.4195(4) -0.4031(3) 0.0159(6) Uani d . 1 . .
    H H2A 0.3750 -0.3518 -0.4568 0.019 Uiso calc R 1 . .
    O O1 -0.2890(3) -1.0888(3) -0.3981(2) 0.0104(5) Uani d . 1 . .
    O O2 -0.2018(3) -0.9799(3) -0.1041(2) 0.0098(5) Uani d . 1 . .
    O O3 0.0217(3) -1.1193(3) -0.2195(2) 0.0099(5) Uani d . 1 . .
    O O4 0.2060(3) -0.3636(3) 0.0771(2) 0.0100(5) Uani d . 1 . .
    O O5 0.0648(3) -0.5288(3) 0.2312(2) 0.0105(5) Uani d . 1 . .
    O O6 0.3438(3) -0.2484(3) 0.3787(3) 0.0115(5) Uani d . 1 . .
    O O7 0.1644(3) -0.7118(3) -0.0644(2) 0.0105(5) Uani d . 1 . .
    H H7 0.2315 -0.6121 -0.0511 0.016 Uiso calc R 1 . .
    P P1 -0.12407(12) -1.01022(10) -0.23716(9) 0.00780(18) Uani d . 1 . .
    P P2 0.16460(12) -0.34839(10) 0.22756(9) 0.00806(18) Uani d . 1 . .
    Cu Cu1 -0.07744(6) -0.75596(5) 0.06756(4) 0.00871(12) Uani d . 1 . .
    Cu Cu2 0.5000 0.0000 0.5000 0.01057(15) Uani d S 1 . .
    O O1W 0.3909(4) -0.0271(4) 0.7275(3) 0.0282(6) Uani d D 1 . .
    H H1A 0.302(6) -0.054(7) 0.768(5) 0.042 Uiso d D 1 . .
    H H1B 0.491(5) -0.001(6) 0.815(4) 0.042 Uiso d D 1 . .
loop_
    _atom_site_aniso_label
    _atom_site_aniso_U_11
    _atom_site_aniso_U_22
    _atom_site_aniso_U_33
    _atom_site_aniso_U_12
    _atom_site_aniso_U_13
    _atom_site_aniso_U_23
    C1 0.0184(18) 0.0150(17) 0.0093(15) 0.0056(14) 0.0050(13) 0.0048(13)
    C2 0.0147(17) 0.0198(18) 0.0129(16) 0.0011(14) 0.0017(14) 0.0058(14)
    C3 0.0171(18) 0.0175(18) 0.0163(17) -0.0001(14) 0.0032(14) 0.0056(14)
    C4 0.0152(17) 0.0084(15) 0.0117(16) 0.0021(13) 0.0061(13) 0.0011(13)
    C5 0.0099(15) 0.0080(15) 0.0064(14) -0.0002(12) 0.0010(12) 0.0026(12)
    N1 0.0119(13) 0.0090(13) 0.0128(13) 0.0032(11) 0.0050(11) 0.0040(11)
    N2 0.0209(16) 0.0133(15) 0.0156(14) 0.0029(12) 0.0077(12) 0.0089(12)
    O1 0.0133(12) 0.0068(11) 0.0075(11) 0.0025(9) 0.0004(9) 0.0009(9)
    O2 0.0126(11) 0.0060(11) 0.0093(10) 0.0004(9) 0.0045(9) 0.0019(9)
    O3 0.0137(11) 0.0072(11) 0.0089(11) 0.0032(9) 0.0036(9) 0.0032(9)
    O4 0.0134(11) 0.0080(11) 0.0091(11) 0.0042(9) 0.0044(9) 0.0029(9)
    O5 0.0149(12) 0.0075(11) 0.0072(11) 0.0021(9) 0.0028(9) 0.0020(9)
    O6 0.0127(11) 0.0082(11) 0.0086(11) 0.0016(9) -0.0003(9) 0.0013(9)
    O7 0.0107(11) 0.0075(11) 0.0077(11) -0.0004(9) -0.0008(9) 0.0008(9)
    P1 0.0101(4) 0.0055(4) 0.0064(4) 0.0017(3) 0.0022(3) 0.0014(3)
    P2 0.0104(4) 0.0049(4) 0.0062(4) 0.0012(3) 0.0014(3) 0.0006(3)
    Cu1 0.0123(2) 0.0056(2) 0.0063(2) 0.00188(15) 0.00214(15) 0.00108(15)
    Cu2 0.0109(3) 0.0053(3) 0.0098(3) 0.0012(2) -0.0012(2) 0.0005(2)
    O1W 0.0233(15) 0.0366(17) 0.0267(15) 0.0095(13) 0.0093(12) 0.0132(13)
loop_
    _geom_bond_atom_site_label_1
    _geom_bond_atom_site_label_2
    _geom_bond_site_symmetry_2
    _geom_bond_distance
    _geom_bond_publ_flag
    C1 N2 . 1.318(4) ?
    C1 N1 . 1.329(4) ?
    C1 H1 . 0.9300 ?
    C2 C3 . 1.343(5) ?
    C2 N1 . 1.377(4) ?
    C2 H2 . 0.9300 ?
    C3 N2 . 1.364(4) ?
    C3 H3 . 0.9300 ?
    C4 N1 . 1.462(4) ?
    C4 C5 . 1.528(4) ?
    C4 H4A . 0.9700 ?
    C4 H4B . 0.9700 ?
    C5 O7 . 1.444(4) ?
    C5 P2 2_545 1.842(3) ?
    C5 P1 . 1.857(3) ?
    N2 H2A . 0.8600 ?
    O1 P1 . 1.519(2) ?
    O1 Cu2 1_444 1.950(2) ?
    O2 P1 . 1.530(2) ?
    O2 Cu1 . 1.936(2) ?
    O3 P1 . 1.529(2) ?
    O3 Cu1 2_535 1.962(2) ?
    O4 P2 . 1.534(2) ?
    O4 Cu1 2_545 2.003(2) ?
    O5 P2 . 1.523(2) ?
    O5 Cu1 . 1.930(2) ?
    O6 P2 . 1.521(2) ?
    O6 Cu2 . 1.959(2) ?
    O7 H7 . 0.8200 ?
    P2 C5 2_545 1.842(3) ?
    Cu1 O3 2_535 1.962(2) ?
    Cu1 O4 2_545 2.003(2) ?
    Cu2 O1 2_545 1.950(2) ?
    Cu2 O1 1_666 1.950(2) ?
    Cu2 O6 2_656 1.959(2) ?
    O1W H1A . 0.88(5) ?
    O1W H1B . 0.87(2) ?
loop_
    _geom_angle_atom_site_label_1
    _geom_angle_atom_site_label_2
    _geom_angle_atom_site_label_3
    _geom_angle_site_symmetry_1
    _geom_angle_site_symmetry_3
    _geom_angle
    _geom_angle_publ_flag
    N2 C1 N1 . . 108.3(3) ?
    N2 C1 H1 . . 125.8 ?
    N1 C1 H1 . . 125.8 ?
    C3 C2 N1 . . 107.0(3) ?
    C3 C2 H2 . . 126.5 ?
    N1 C2 H2 . . 126.5 ?
    C2 C3 N2 . . 107.0(3) ?
    C2 C3 H3 . . 126.5 ?
    N2 C3 H3 . . 126.5 ?
    N1 C4 C5 . . 114.6(3) ?
    N1 C4 H4A . . 108.6 ?
    C5 C4 H4A . . 108.6 ?
    N1 C4 H4B . . 108.6 ?
    C5 C4 H4B . . 108.6 ?
    H4A C4 H4B . . 107.6 ?
    O7 C5 C4 . . 112.5(3) ?
    O7 C5 P2 . 2_545 108.6(2) ?
    C4 C5 P2 . 2_545 114.1(2) ?
    O7 C5 P1 . . 105.3(2) ?
    C4 C5 P1 . . 108.5(2) ?
    P2 C5 P1 2_545 . 107.27(16) ?
    C1 N1 C2 . . 108.3(3) ?
    C1 N1 C4 . . 124.8(3) ?
    C2 N1 C4 . . 126.7(3) ?
    C1 N2 C3 . . 109.3(3) ?
    C1 N2 H2A . . 125.3 ?
    C3 N2 H2A . . 125.3 ?
    P1 O1 Cu2 . 1_444 131.22(13) ?
    P1 O2 Cu1 . . 118.08(13) ?
    P1 O3 Cu1 . 2_535 125.96(13) ?
    P2 O4 Cu1 . 2_545 119.28(13) ?
    P2 O5 Cu1 . . 131.88(14) ?
    P2 O6 Cu2 . . 136.89(14) ?
    C5 O7 H7 . . 109.5 ?
    O1 P1 O3 . . 111.33(12) ?
    O1 P1 O2 . . 112.88(13) ?
    O3 P1 O2 . . 112.51(12) ?
    O1 P1 C5 . . 106.82(13) ?
    O3 P1 C5 . . 108.50(14) ?
    O2 P1 C5 . . 104.30(13) ?
    O6 P2 O5 . . 109.75(13) ?
    O6 P2 O4 . . 114.99(13) ?
    O5 P2 O4 . . 112.22(12) ?
    O6 P2 C5 . 2_545 107.03(13) ?
    O5 P2 C5 . 2_545 108.36(14) ?
    O4 P2 C5 . 2_545 104.02(13) ?
    O5 Cu1 O2 . . 174.89(9) ?
    O5 Cu1 O3 . 2_535 91.03(9) ?
    O2 Cu1 O3 . 2_535 91.03(9) ?
    O5 Cu1 O4 . 2_545 90.70(9) ?
    O2 Cu1 O4 . 2_545 88.63(9) ?
    O3 Cu1 O4 2_535 2_545 163.80(9) ?
    O1 Cu2 O1 2_545 1_666 180.00(13) ?
    O1 Cu2 O6 2_545 . 92.58(9) ?
    O1 Cu2 O6 1_666 . 87.42(9) ?
    O1 Cu2 O6 2_545 2_656 87.42(9) ?
    O1 Cu2 O6 1_666 2_656 92.58(9) ?
    O6 Cu2 O6 . 2_656 180.00(19) ?
    H1A O1W H1B . . 93(4) ?
loop_
    _geom_torsion_atom_site_label_1
    _geom_torsion_atom_site_label_2
    _geom_torsion_atom_site_label_3
    _geom_torsion_atom_site_label_4
    _geom_torsion_site_symmetry_1
    _geom_torsion_site_symmetry_2
    _geom_torsion_site_symmetry_3
    _geom_torsion_site_symmetry_4
    _geom_torsion
    _geom_torsion_publ_flag
    N1 C2 C3 N2 . . . . -2.0(4) ?
    N1 C4 C5 O7 . . . . -56.4(4) ?
    N1 C4 C5 P2 . . . 2_545 67.9(3) ?
    N1 C4 C5 P1 . . . . -172.6(2) ?
    N2 C1 N1 C2 . . . . -2.1(4) ?
    N2 C1 N1 C4 . . . . -176.7(3) ?
    C3 C2 N1 C1 . . . . 2.5(4) ?
    C3 C2 N1 C4 . . . . 177.0(3) ?
    C5 C4 N1 C1 . . . . -127.4(3) ?
    C5 C4 N1 C2 . . . . 58.9(4) ?
    N1 C1 N2 C3 . . . . 0.9(4) ?
    C2 C3 N2 C1 . . . . 0.7(4) ?
    Cu2 O1 P1 O3 1_444 . . . -172.39(16) ?
    Cu2 O1 P1 O2 1_444 . . . 60.0(2) ?
    Cu2 O1 P1 C5 1_444 . . . -54.1(2) ?
    Cu1 O3 P1 O1 2_535 . . . -118.20(16) ?
    Cu1 O3 P1 O2 2_535 . . . 9.7(2) ?
    Cu1 O3 P1 C5 2_535 . . . 124.53(16) ?
    Cu1 O2 P1 O1 . . . . -134.92(14) ?
    Cu1 O2 P1 O3 . . . . 98.05(15) ?
    Cu1 O2 P1 C5 . . . . -19.34(18) ?
    O7 C5 P1 O1 . . . . 179.20(18) ?
    C4 C5 P1 O1 . . . . -60.1(2) ?
    P2 C5 P1 O1 2_545 . . . 63.64(18) ?
    O7 C5 P1 O3 . . . . -60.7(2) ?
    C4 C5 P1 O3 . . . . 60.0(2) ?
    P2 C5 P1 O3 2_545 . . . -176.24(13) ?
    O7 C5 P1 O2 . . . . 59.4(2) ?
    C4 C5 P1 O2 . . . . -179.9(2) ?
    P2 C5 P1 O2 2_545 . . . -56.12(17) ?
    Cu2 O6 P2 O5 . . . . -156.45(19) ?
    Cu2 O6 P2 O4 . . . . 75.9(2) ?
    Cu2 O6 P2 C5 . . . 2_545 -39.1(2) ?
    Cu1 O5 P2 O6 . . . . -147.75(17) ?
    Cu1 O5 P2 O4 . . . . -18.6(2) ?
    Cu1 O5 P2 C5 . . . 2_545 95.7(2) ?
    Cu1 O4 P2 O6 2_545 . . . -115.31(15) ?
    Cu1 O4 P2 O5 2_545 . . . 118.31(14) ?
    Cu1 O4 P2 C5 2_545 . . 2_545 1.40(18) ?
    P2 O5 Cu1 O3 . . . 2_535 156.80(19) ?
    P2 O5 Cu1 O4 . . . 2_545 -39.31(19) ?
    P1 O2 Cu1 O3 . . . 2_535 -124.84(14) ?
    P1 O2 Cu1 O4 . . . 2_545 71.36(15) ?
    P2 O6 Cu2 O1 . . . 2_545 19.3(2) ?
    P2 O6 Cu2 O1 . . . 1_666 -160.7(2) ?
loop_
    _geom_hbond_atom_site_label_D
    _geom_hbond_atom_site_label_H
    _geom_hbond_atom_site_label_A
    _geom_hbond_site_symmetry_A
    _geom_hbond_distance_DH
    _geom_hbond_distance_HA
    _geom_hbond_distance_DA
    _geom_hbond_angle_DHA
    _geom_hbond_publ_flag
    N2 H2A O6 1_554 0.86 1.94 2.771(4) 163 y
    O7 H7 O4 . 0.82 2.16 2.724(3) 126 y
    O1W H1A O3 1_566 0.88(5) 2.09(3) 2.921(4) 157(5) y
    O1W H1B O2 1_666 0.87(2) 2.13(4) 2.851(4) 140(4) y
