# Supplementary material for: Poly[diaqua­bis­[μ-1-hy­droxy-2-(imidazol-3-ium-1-yl)ethane-1,1-diyldiphospho­nato]tricopper(II)]
Source: Acta Crystallogr Sect E Struct Rep Online. 2010 Nov 17;66(Pt 12):m1576. doi: 10.1107/S1600536810046398 (PMC3011556; doi:10.1107/S1600536810046398)
Supplement: Supplementary file 2 [file e-66-m1576-Isup2.hkl]

#
# h,k,l, Fc-squared, Fo-squared, sigma(Fo-squared) and status flag
#
data_I
_shelx_title ' P-1 in P-1'
_shelx_refln_list_code          4
_shelx_F_calc_maximum      138.14
_exptl_crystal_F_000       381.00
_reflns_d_resolution_high  0.8076
 
loop_
 _symmetry_equiv_pos_as_xyz
 'x, y, z'
 '-x, -y, -z'
 
_cell_length_a     7.4167
_cell_length_b     8.1502
_cell_length_c     9.5228
_cell_angle_alpha 104.747
_cell_angle_beta  107.658
_cell_angle_gamma 101.484
 
_shelx_F_squared_multiplier     1.000
 
loop_
 _refln_index_h
 _refln_index_k
 _refln_index_l
 _refln_F_squared_calc
 _refln_F_squared_meas
 _refln_F_squared_sigma
 _refln_observed_status
   1   0   0     5119.26     5318.47     45.60 o
   2   0   0      732.33      671.41     13.80 o
   3   0   0     1734.79     1697.62     26.80 o
   4   0   0      265.62      253.60     12.20 o
   5   0   0      436.76      457.41     18.20 o
   6   0   0       48.46       53.20      9.20 o
   7   0   0      841.86      890.21     29.20 o
  -8   1   0     1088.65     1166.01     36.80 o
  -7   1   0        5.36       14.80      8.40 o
  -6   1   0       20.54       27.80      8.20 o
  -5   1   0     1439.39     1494.65     21.53 o
  -4   1   0      288.23      258.67      8.12 o
  -3   1   0     3038.16     2791.62     52.40 o
  -2   1   0      136.00      129.50      8.20 o
  -1   1   0     1567.25     1605.22     19.60 o
   1   1   0      627.78      665.44     11.90 o
   2   1   0     2981.87     2763.30     21.68 o
   3   1   0     1338.84     1402.62     22.80 o
   4   1   0     1374.45     1455.02     26.60 o
   5   1   0      593.01      624.95     14.21 o
   6   1   0      378.79      382.20     16.20 o
   7   1   0      108.32      107.94      9.61 o
  -8   2   0     1158.89     1183.82     38.20 o
  -7   2   0      303.30      308.80     19.20 o
  -6   2   0       62.91       78.00     11.20 o
  -5   2   0      299.47      260.20     15.40 o
  -4   2   0      175.31      172.82     15.60 o
  -3   2   0     1663.65     1812.20     35.50 o
  -2   2   0        0.33       12.62      2.61 o
  -1   2   0     3586.07     3092.15     35.10 o
   0   2   0      240.61      216.43      5.60 o
   1   2   0     8532.34     8561.72     50.97 o
   2   2   0        9.31        4.90      2.16 o
   3   2   0      669.31      707.78     22.10 o
   4   2   0      730.67      700.43     14.61 o
   5   2   0      365.74      357.20     18.00 o
   6   2   0      942.43     1042.21     30.60 o
   7   2   0        0.70       -0.40      9.00 o
  -8   3   0        3.58       12.80      9.20 o
  -7   3   0      251.33      227.00     17.80 o
  -6   3   0      918.76      924.01     29.80 o
  -5   3   0      498.35      456.01     19.80 o
  -4   3   0     2228.58     2095.78     58.40 o
  -3   3   0     2917.41     3122.23     45.20 o
  -2   3   0       14.18       52.90      4.17 o
  -1   3   0        0.47       -1.92      1.92 o
   0   3   0     4872.77     4503.06     48.80 o
   1   3   0     2069.38     2236.03     33.00 o
   2   3   0     1804.94     1880.09     18.87 o
   3   3   0     8351.70     8306.08     57.12 o
   4   3   0     1880.30     1897.22     37.60 o
   5   3   0      629.66      616.01     24.00 o
   6   3   0      719.52      742.01     28.20 o
   7   3   0      115.89       88.20     15.20 o
  -8   4   0        4.62       11.20      9.20 o
  -7   4   0     1190.45     1168.01     36.80 o
  -6   4   0     1328.36     1332.62     36.60 o
  -5   4   0     2755.79     2646.76     32.42 o
  -4   4   0      164.07      174.10      8.82 o
  -3   4   0      136.32      131.59     17.30 o
  -2   4   0     2144.72     1940.99     22.41 o
  -1   4   0      115.69      128.54     15.00 o
   0   4   0     4793.37     4700.78     34.74 o
   1   4   0      527.09      559.01     18.40 o
   2   4   0     3239.20     3173.64     47.60 o
   3   4   0       31.07       34.00      8.80 o
   4   4   0     1017.26     1023.61     29.80 o
   5   4   0     1390.66     1396.02     37.40 o
   6   4   0       40.16       57.60     13.40 o
  -8   5   0     2113.38     2091.03     53.60 o
  -7   5   0       27.23       21.60     11.00 o
  -6   5   0       12.53       12.07      6.00 o
  -5   5   0     1714.18     1665.43     26.45 o
  -4   5   0     1696.89     1745.12     25.66 o
  -3   5   0     3895.46     3812.97     37.55 o
  -2   5   0      722.17      706.11     22.60 o
   0   5   0     2224.90     2207.43     39.60 o
   1   5   0       79.56      104.80     11.40 o
   2   5   0      155.79      166.20     14.20 o
   3   5   0       51.45       42.20     10.40 o
   4   5   0     1136.69     1118.21     34.20 o
   5   5   0        0.38        0.80     10.20 o
  -8   6   0      431.65      447.01     28.00 o
  -7   6   0       55.19       70.40     14.20 o
  -6   6   0      475.37      520.42     16.74 o
  -5   6   0      226.57      234.72     25.20 o
  -4   6   0      447.66      495.33     15.13 o
  -3   6   0     3320.94     3253.52     36.38 o
  -2   6   0      124.24      132.31     15.50 o
  -1   6   0     1853.30     1846.22     39.40 o
   0   6   0        9.01        6.40      8.20 o
   1   6   0       10.11       10.80      8.80 o
   2   6   0        7.89       -7.80      7.80 o
   3   6   0     1502.56     1555.22     41.00 o
   4   6   0       76.11       88.40     14.80 o
  -7   7   0       95.37       74.40     14.80 o
  -6   7   0      330.36      324.41     14.98 o
  -5   7   0        5.97       13.30      8.70 o
  -4   7   0     1442.34     1405.57     25.45 o
  -3   7   0      859.76      790.81     27.60 o
  -2   7   0     1642.59     1617.42     40.00 o
  -1   7   0       52.65       50.20     11.60 o
   0   7   0       15.50       12.40      8.80 o
   1   7   0     1070.90     1056.61     34.40 o
   2   7   0       39.24       41.00     12.60 o
   3   7   0     2157.76     2073.03     50.80 o
  -6   8   0       94.40      101.46     10.75 o
  -4   8   0      114.38      112.40     14.60 o
  -3   8   0      144.65      144.40     16.00 o
  -2   8   0     2667.95     2858.04     58.80 o
  -1   8   0      644.55      706.21     29.80 o
   0   8   0     3166.68     3046.44     61.00 o
   1   8   0       62.27       55.80     14.40 o
   2   8   0       16.42        9.40     13.20 o
  -5   9   0      313.93      324.80     23.40 o
  -4   9   0       77.01       55.60     13.60 o
  -3   9   0      609.46      622.61     30.20 o
  -2   9   0       46.16       54.20     14.40 o
  -1   9   0      110.65      115.80     17.40 o
   0   9   0     1407.89     1423.42     45.60 o
  -1  -9   1     3005.63     2840.04     63.40 o
   0  -9   1       14.84       14.40     11.60 o
   1  -9   1       87.78       89.20     15.40 o
   2  -9   1      256.46      284.60     22.60 o
   3  -9   1       18.78       19.80     11.20 o
   4  -9   1      135.90      118.20     16.00 o
   5  -9   1       31.43       19.40     11.00 o
  -3  -8   1       74.75       44.20     15.00 o
  -2  -8   1       39.92       25.60     12.20 o
  -1  -8   1      942.24      900.01     33.80 o
   0  -8   1     1082.72     1058.41     34.80 o
   1  -8   1     1528.66     1606.42     42.60 o
   2  -8   1       14.07       23.00     10.40 o
   3  -8   1       11.60       21.20     10.00 o
   4  -8   1      200.86      202.79     12.16 o
   5  -8   1      826.93      850.25     22.23 o
   6  -8   1       57.66       54.20     13.20 o
  -4  -7   1      417.66      399.61     26.20 o
  -3  -7   1        2.89        1.80     10.40 o
  -2  -7   1     1246.72     1225.02     36.60 o
  -1  -7   1       77.98       62.00     11.40 o
   0  -7   1     1009.52     1004.21     31.80 o
   1  -7   1      273.97      314.40     19.60 o
   2  -7   1      113.54      108.40     13.00 o
   3  -7   1      785.26      810.54     18.80 o
   4  -7   1       31.96       33.10      6.72 o
   5  -7   1      480.82      502.63     16.70 o
   6  -7   1        7.04       10.60     10.40 o
   7  -7   1     1053.27     1056.61     39.20 o
  -5  -6   1      101.93      123.80     17.60 o
  -4  -6   1      478.51      495.01     25.80 o
  -3  -6   1      974.05      915.01     30.80 o
  -2  -6   1      281.61      230.20     17.00 o
  -1  -6   1       56.56       65.60     10.80 o
   0  -6   1     1472.28     1458.42     34.40 o
   1  -6   1     5673.12     5795.84     48.65 o
   2  -6   1    11256.18    11323.72     79.53 o
   3  -6   1      260.64      245.24     10.95 o
   4  -6   1      259.98      251.02     11.78 o
   5  -6   1      704.60      765.00     18.90 o
   6  -6   1       30.64       21.20     10.40 o
   7  -6   1      414.23      408.41     25.40 o
  -6  -5   1      523.01      527.01     28.00 o
  -5  -5   1       27.73       13.20     10.60 o
  -4  -5   1       68.47       76.80     12.40 o
  -3  -5   1      485.68      467.41     21.40 o
  -2  -5   1      313.79      312.20     17.40 o
  -1  -5   1     2792.91     2644.43     43.60 o
   0  -5   1      422.37      381.91      9.95 o
   1  -5   1     1752.24     1764.15     39.80 o
   2  -5   1     5687.47     5593.51     46.24 o
   3  -5   1      870.75      916.14     17.41 o
   4  -5   1     1822.78     1681.79     24.97 o
   5  -5   1       83.97       47.70      6.87 o
   6  -5   1      337.17      333.60     21.20 o
   7  -5   1      229.52      204.80     19.40 o
   8  -5   1      238.57      233.00     21.40 o
  -6  -4   1     1853.48     1943.82     46.60 o
  -5  -4   1       74.07       68.20     12.20 o
  -4  -4   1      262.82      297.60     18.20 o
  -3  -4   1      328.39      354.60     17.60 o
  -2  -4   1      178.58      201.52     10.50 o
  -1  -4   1     2290.27     2377.35     57.50 o
   0  -4   1      503.21      484.68     10.16 o
   1  -4   1     2411.37     2263.62     23.25 o
   2  -4   1      488.45      467.34     10.85 o
   3  -4   1     2655.15     2533.47     27.65 o
   4  -4   1     1024.49     1019.43     18.20 o
   5  -4   1       45.18       33.58      6.05 o
   6  -4   1     1460.94     1353.82     37.60 o
   7  -4   1       23.23       22.40     10.00 o
   8  -4   1       16.13       12.80     10.80 o
  -7  -3   1      862.15      904.41     32.80 o
  -6  -3   1        3.34        8.80      9.00 o
  -5  -3   1      276.81      281.20     17.40 o
  -4  -3   1     3361.45     3451.74     34.77 o
  -3  -3   1      234.19      261.49      9.20 o
  -2  -3   1      133.04      108.66      5.87 o
  -1  -3   1     3507.41     4033.34     30.87 o
   0  -3   1      341.95      447.77      9.00 o
   1  -3   1      513.49      548.02      9.68 o
   2  -3   1     2560.25     2423.94     23.29 o
   3  -3   1     4769.53     4884.21     49.68 o
   4  -3   1     1387.16     1393.56     14.93 o
   5  -3   1     4001.52     3968.05     62.40 o
   6  -3   1      585.85      566.01     24.20 o
   7  -3   1       47.93       59.00     12.00 o
   8  -3   1      423.60      403.61     24.80 o
  -7  -2   1      544.26      617.81     26.40 o
  -6  -2   1       11.03        6.80      8.20 o
  -5  -2   1     3088.81     3110.99     34.65 o
  -4  -2   1      895.82      890.94     16.26 o
  -3  -2   1     1759.95     1803.43     20.78 o
  -2  -2   1       37.81       30.67      3.32 o
  -1  -2   1      616.93      682.98      9.68 o
   0  -2   1      846.62      772.52     10.03 o
   1  -2   1      197.77      181.40      8.20 o
   2  -2   1    18478.10    17930.84     81.29 o
   3  -2   1      665.30      687.19     11.77 o
   4  -2   1     2692.21     2701.88     33.60 o
   5  -2   1     1542.89     1547.60     22.67 o
   6  -2   1     1162.74     1166.01     33.60 o
   7  -2   1     1780.28     1868.42     45.60 o
   8  -2   1       22.47       17.80     10.80 o
  -8  -1   1      918.16      960.61     32.80 o
  -7  -1   1      744.88      721.27     19.22 o
  -6  -1   1     1943.32     1881.02     41.80 o
  -5  -1   1      575.03      578.21     21.40 o
  -4  -1   1       40.53       43.00      6.80 o
  -3  -1   1     3336.31     3133.04     40.40 o
  -2  -1   1     3788.54     3599.45     39.00 o
  -1  -1   1     5153.79     5514.67     48.80 o
   0  -1   1     1552.11     1660.02     19.60 o
   1  -1   1      525.28      569.81     11.60 o
   2  -1   1     1682.91     1456.88     15.60 o
   3  -1   1      612.78      686.18     12.22 o
   4  -1   1     1271.02     1117.45     33.70 o
   5  -1   1      521.64      561.80     14.39 o
   6  -1   1      499.34      504.41     22.20 o
   7  -1   1      204.99      198.00     16.60 o
   8  -1   1      131.35      150.60     16.60 o
  -8   0   1      257.10      270.80     21.40 o
  -7   0   1       18.08       20.60      9.60 o
  -6   0   1     2714.99     2778.04     47.80 o
  -5   0   1      564.23      546.61     18.80 o
  -4   0   1     1797.35     1668.42     29.40 o
  -3   0   1     1265.24     1372.02     23.20 o
  -2   0   1     2116.06     2028.83     25.20 o
  -1   0   1    13806.21    15225.59    118.00 o
   0   0   1      276.33      346.20      6.40 o
   1   0   1     6035.34     5891.66     37.31 o
   2   0   1     1046.13     1001.75     15.40 o
   3   0   1      229.60      170.80      9.80 o
   4   0   1      143.88      184.98      8.34 o
   5   0   1     1546.31     1666.07     24.89 o
   6   0   1      104.50      101.55     13.40 o
   7   0   1      103.38      119.40     13.60 o
  -8   1   1        3.01       19.00     10.60 o
  -7   1   1       69.20       68.00     11.00 o
  -6   1   1      206.14      215.80     15.20 o
  -5   1   1       37.16       39.00      7.40 o
  -4   1   1     3854.94     3660.45     47.80 o
  -3   1   1     1966.24     1709.02     27.00 o
  -2   1   1    16019.38    16119.75     89.23 o
  -1   1   1      787.42      826.06      9.00 o
   0   1   1        9.95       14.60      2.80 o
   1   1   1     1730.81     1680.19     13.90 o
   2   1   1       56.55       43.05      3.40 o
   3   1   1      903.18      847.23     12.94 o
   4   1   1       75.99       76.94      6.40 o
   5   1   1     5099.43     5108.14     44.55 o
   6   1   1      816.55      801.01     29.20 o
   7   1   1      280.10      305.20     22.00 o
  -8   2   1       45.89       37.00     10.80 o
  -7   2   1       63.84       44.00     10.00 o
  -6   2   1       63.15       51.20      9.60 o
  -5   2   1     1278.64     1186.42     29.00 o
  -4   2   1        2.56        1.60      3.11 o
  -3   2   1     2171.81     2066.27     41.60 o
  -2   2   1     6306.79     6616.42     78.90 o
  -1   2   1      758.42      736.86      9.61 o
   0   2   1    12624.63    12870.16    104.60 o
   1   2   1     2436.92     2500.63     32.00 o
   2   2   1     7567.62     7479.90     71.80 o
   3   2   1      390.57      444.12      9.75 o
   4   2   1      166.95      183.60     13.40 o
   5   2   1       18.18       21.80      8.00 o
   6   2   1        1.93       -1.40      8.20 o
   7   2   1      329.78      374.20     24.80 o
  -8   3   1      823.03      880.81     32.80 o
  -7   3   1      105.88       95.20     12.80 o
  -6   3   1      902.69      835.61     27.60 o
  -5   3   1      580.67      543.86     14.39 o
  -4   3   1        1.64        3.53      3.39 o
  -3   3   1     1550.84     1417.33     19.02 o
  -2   3   1       84.93       66.55      4.60 o
  -1   3   1     3976.54     3811.61     43.20 o
   0   3   1      409.12      440.61     14.40 o
   1   3   1      341.30      320.00     13.40 o
   2   3   1     9665.91     9777.32     94.40 o
   3   3   1     4526.44     4566.26     58.40 o
   4   3   1     1298.65     1237.42     30.40 o
   5   3   1      489.87      480.01     22.00 o
   6   3   1       94.00       75.60     13.80 o
  -8   4   1     1809.83     1888.62     49.00 o
  -7   4   1      304.77      285.20     19.20 o
  -6   4   1     1311.32     1354.33     46.10 o
  -5   4   1       18.42       17.08      5.07 o
  -4   4   1      601.77      588.02     14.28 o
  -3   4   1       16.66       14.29      3.87 o
  -2   4   1       26.86       17.55      3.44 o
  -1   4   1     3523.19     3610.83     29.69 o
   0   4   1      709.52      760.81     21.60 o
   1   4   1     3642.36     3382.44     48.40 o
   2   4   1      418.19      446.41     18.60 o
   3   4   1       12.95       18.60      8.40 o
   4   4   1      536.65      569.81     24.00 o
   5   4   1        1.12       -1.60      9.20 o
  -8   5   1       84.77       91.60     15.60 o
  -7   5   1      322.93      329.40     21.00 o
  -6   5   1      356.42      366.15     16.10 o
  -5   5   1      406.47      456.15     14.64 o
  -4   5   1      804.01      848.62     34.60 o
  -3   5   1      197.35      205.36      9.30 o
  -2   5   1      699.09      678.90     13.79 o
  -1   5   1       33.03       35.00      8.20 o
   0   5   1     2423.58     2454.43     43.60 o
   1   5   1        5.07       -3.00      7.40 o
   2   5   1        9.91        9.20      8.20 o
   3   5   1     2389.80     2338.23     47.40 o
   4   5   1     1056.68     1022.81     33.00 o
   5   5   1     1514.25     1469.02     41.80 o
  -8   6   1        3.56        1.60     11.20 o
  -7   6   1      532.71      554.82     18.72 o
  -6   6   1      123.55       99.23     12.90 o
  -5   6   1     1250.23     1184.82     23.26 o
  -4   6   1       89.97       98.18     10.80 o
  -3   6   1     1214.63     1240.60     25.10 o
  -2   6   1      369.65      371.20     19.60 o
  -1   6   1      258.42      262.20     17.40 o
   0   6   1      117.35      155.40     14.80 o
   1   6   1        3.45        5.00      8.40 o
   2   6   1     3733.53     3559.25     61.00 o
   3   6   1        2.22       -5.00      9.60 o
   4   6   1       13.74       15.60     12.20 o
  -7   7   1       58.78       73.64      9.75 o
  -6   7   1      260.38      280.69     14.35 o
  -5   7   1     1089.27     1081.47     39.90 o
  -4   7   1      707.82      718.01     27.80 o
  -3   7   1     1646.93     1715.82     42.00 o
  -2   7   1      232.09      241.00     18.60 o
  -1   7   1      561.88      534.61     25.20 o
   0   7   1       18.74       22.00     10.20 o
   1   7   1      118.28      120.60     15.60 o
   2   7   1      952.73     1023.81     36.20 o
   3   7   1      368.15      342.00     25.60 o
  -6   8   1     2459.71     2419.03     54.80 o
  -5   8   1      792.22      847.41     32.60 o
  -4   8   1       57.00       41.60     12.20 o
  -3   8   1      752.85      803.21     32.20 o
  -2   8   1      149.33      166.40     17.80 o
  -1   8   1     2779.37     2709.03     58.80 o
   0   8   1        4.38        8.40     11.80 o
   1   8   1      138.06      148.60     18.80 o
  -5   9   1        7.58       -1.60     11.20 o
  -4   9   1      502.05      596.41     30.60 o
  -3   9   1       42.95       36.20     13.60 o
  -2   9   1     1035.81     1090.81     40.60 o
  -1   9   1        1.25        3.60     12.20 o
   2 -10   2      274.64      317.60     25.40 o
  -1  -9   2        7.41       22.20     12.40 o
   0  -9   2      215.14      216.00     20.00 o
   1  -9   2      841.20      803.61     32.80 o
   2  -9   2        8.00        6.40     10.80 o
   3  -9   2        2.56        0.40      9.80 o
   4  -9   2       90.41       82.60     14.00 o
   5  -9   2     1242.94     1167.21     41.00 o
  -3  -8   2      758.69      754.01     33.20 o
  -2  -8   2      260.30      237.20     19.40 o
  -1  -8   2      166.27      138.20     16.20 o
   0  -8   2        3.68       17.40     10.40 o
   1  -8   2      226.56      234.80     18.40 o
   2  -8   2      156.73      179.40     16.40 o
   3  -8   2     1004.47     1022.96     22.76 o
   4  -8   2     2873.36     2910.30     39.61 o
   5  -8   2       41.24       45.40     12.80 o
   6  -8   2      160.85      160.60     19.80 o
  -4  -7   2      641.54      594.81     29.20 o
  -3  -7   2      352.20      354.20     22.60 o
  -2  -7   2      381.29      375.80     21.40 o
  -1  -7   2     1321.35     1239.22     34.00 o
   0  -7   2       74.10       92.20     12.40 o
   1  -7   2      675.97      690.61     25.40 o
   2  -7   2      154.88      162.40      9.89 o
   3  -7   2      454.72      489.24     15.24 o
   4  -7   2      406.22      433.33     22.30 o
   5  -7   2       82.04       86.80     14.20 o
   6  -7   2     1798.25     1879.42     52.00 o
   7  -7   2       79.72       71.60     16.20 o
  -5  -6   2        8.71        2.20     11.00 o
  -4  -6   2     2478.20     2563.03     53.20 o
  -3  -6   2      180.87      223.60     17.40 o
  -2  -6   2     2620.75     2549.23     47.40 o
  -1  -6   2      151.49      133.00     13.00 o
   0  -6   2     1160.56     1160.99     21.70 o
   1  -6   2     7188.21     6902.03     91.30 o
   2  -6   2      621.37      613.34     15.26 o
   3  -6   2      181.17      161.68     12.80 o
   4  -6   2      153.11      139.97      9.36 o
   5  -6   2      551.01      588.81     26.80 o
   6  -6   2      105.75      100.00     15.60 o
   7  -6   2       42.92       38.60     13.60 o
  -6  -5   2       25.55       20.00     12.20 o
  -5  -5   2      384.41      348.00     22.20 o
  -4  -5   2      328.35      311.00     19.20 o
  -3  -5   2      616.80      610.21     23.60 o
  -2  -5   2     4511.50     4370.47     39.63 o
  -1  -5   2     2960.71     3004.44     30.67 o
   0  -5   2     1307.99     1314.96     20.80 o
   1  -5   2     1475.15     1464.80     20.50 o
   2  -5   2       61.65       54.87      5.58 o
   3  -5   2      946.61      905.50     17.11 o
   4  -5   2        1.76        4.82      4.61 o
   5  -5   2      307.15      330.20     20.40 o
   6  -5   2       16.53        8.20      9.80 o
   7  -5   2     1911.89     1860.42     50.00 o
  -7  -4   2      545.36      593.41     29.00 o
  -6  -4   2        0.29       -6.60      9.40 o
  -5  -4   2      134.73      184.80     16.00 o
  -4  -4   2       64.41       55.20     10.60 o
  -3  -4   2     2159.02     2078.70     25.64 o
  -2  -4   2      219.32      230.58     13.20 o
  -1  -4   2     3264.40     3515.33     31.60 o
   0  -4   2      147.29      120.43      6.42 o
   1  -4   2      878.71      823.23     13.66 o
   2  -4   2     4247.61     4109.14     35.27 o
   3  -4   2      692.32      697.46     13.64 o
   4  -4   2     2005.06     2079.08     25.82 o
   5  -4   2      182.95      176.80     15.40 o
   6  -4   2     1034.74     1085.61     36.20 o
   7  -4   2      289.82      277.20     21.00 o
   8  -4   2       12.12       20.40     12.40 o
  -7  -3   2        6.95       15.80     10.80 o
  -6  -3   2      571.40      588.01     25.00 o
  -5  -3   2       14.52        8.69      7.80 o
  -4  -3   2      755.94      771.16     16.09 o
  -3  -3   2     1445.29     1522.86     20.42 o
  -2  -3   2      287.18      350.61      9.48 o
  -1  -3   2      313.89      192.04      6.85 o
   0  -3   2     3620.12     3566.76     63.10 o
   1  -3   2     1601.57     1469.51     16.29 o
   2  -3   2     1922.97     2106.28     24.10 o
   3  -3   2      454.35      505.54      8.85 o
   4  -3   2     8975.56     8734.00     64.38 o
   5  -3   2     1079.58     1086.81     32.00 o
   6  -3   2      307.46      306.20     20.00 o
   7  -3   2        0.48        3.00      8.80 o
   8  -3   2       65.71       46.60     13.40 o
  -8  -2   2        1.40        4.80     11.20 o
  -7  -2   2       49.76       58.80     12.40 o
  -6  -2   2     2089.49     2107.63     30.37 o
  -5  -2   2       14.07        1.60      7.00 o
  -4  -2   2     1556.81     1393.82     29.40 o
  -3  -2   2       85.93       94.80      8.20 o
  -2  -2   2     3819.67     3915.45     44.40 o
  -1  -2   2       51.84       59.98      3.84 o
   0  -2   2      763.01      718.60     17.20 o
   1  -2   2     8853.86     8629.41     82.20 o
   2  -2   2     2590.00     2329.51     80.90 o
   3  -2   2     3078.43     3006.00     67.80 o
   4  -2   2     1200.00     1197.78     19.62 o
   5  -2   2      668.64      702.63     16.88 o
   6  -2   2     1698.17     1730.82     41.80 o
   7  -2   2      179.47      174.40     17.20 o
   8  -2   2      274.44      322.80     23.20 o
  -8  -1   2      941.91      947.41     36.80 o
  -7  -1   2     3598.09     3708.65     65.80 o
  -6  -1   2       51.19       56.00     10.80 o
  -5  -1   2      382.82      374.40     18.40 o
  -4  -1   2     2171.11     2084.43     36.20 o
  -3  -1   2     1100.67     1086.61     22.40 o
  -2  -1   2     5748.25     5627.67     56.40 o
  -1  -1   2      536.20      729.61     15.20 o
   0  -1   2     1820.89     2010.86     47.90 o
   1  -1   2      102.38       77.48      7.10 o
   2  -1   2     1427.52     1456.17     17.74 o
   3  -1   2     1698.22     1623.84     20.83 o
   4  -1   2       29.01       36.67     12.80 o
   5  -1   2     3078.47     3074.44     36.05 o
   6  -1   2      232.59      258.99     14.90 o
   7  -1   2      367.48      396.61     22.40 o
  -8   0   2      227.49      229.40     21.00 o
  -7   0   2     1690.87     1697.82     43.80 o
  -6   0   2        0.96       -6.40      7.40 o
  -5   0   2     1998.85     1892.42     38.80 o
  -4   0   2      467.48      481.41     17.60 o
  -3   0   2     2788.77     3072.64     41.00 o
  -2   0   2        6.76        5.00      3.40 o
  -1   0   2      248.48      324.49      5.12 o
   0   0   2      573.03      613.62      9.11 o
   1   0   2      999.15     1184.74     13.92 o
   2   0   2       15.66       32.43      2.52 o
   3   0   2      450.12      436.33     13.04 o
   4   0   2     4746.44     4710.22     33.47 o
   5   0   2      193.07      191.91     10.46 o
   6   0   2      213.52      228.77     12.12 o
  -8   1   2      426.87      407.41     25.60 o
  -7   1   2      317.70      293.00     20.00 o
  -6   1   2      939.89      882.41     27.00 o
  -5   1   2      482.80      515.01     18.60 o
  -4   1   2       11.76       13.80      4.60 o
  -3   1   2     3817.22     3621.87     30.55 o
  -2   1   2       66.62       59.00      3.96 o
  -1   1   2     7732.74     8602.13     42.18 o
   0   1   2      511.70      464.56      6.16 o
   1   1   2     2250.54     2234.46     15.99 o
   2   1   2        2.07        1.59      1.94 o
   3   1   2      429.79      496.20     11.78 o
   4   1   2     5655.10     5686.13     58.44 o
   5   1   2     1118.63     1124.61     33.40 o
   6   1   2     1746.26     1798.22     46.00 o
   7   1   2       23.84       24.40     11.60 o
  -9   2   2      139.32      110.80     18.60 o
  -8   2   2       65.53       64.40     12.40 o
  -7   2   2       26.24       26.80      9.20 o
  -6   2   2     3717.96     3378.04     54.80 o
  -5   2   2      692.21      714.61     22.40 o
  -4   2   2    12659.75    12825.23     83.09 o
  -3   2   2      364.74      367.13      9.38 o
  -2   2   2      353.26      416.64      8.74 o
  -1   2   2     1115.38     1076.31     10.27 o
   0   2   2     2960.28     2896.24     35.60 o
   1   2   2     7506.62     7485.50     70.60 o
   2   2   2      233.23      271.60      9.20 o
   3   2   2      939.27      881.01     22.20 o
   4   2   2      494.45      486.81     18.60 o
   5   2   2      108.05      102.40     13.60 o
   6   2   2       64.66       77.00     14.20 o
  -9   3   2      366.64      365.00     27.00 o
  -8   3   2      293.42      278.40     20.20 o
  -7   3   2     1582.23     1486.42     38.80 o
  -6   3   2        6.66       21.00      8.20 o
  -5   3   2      102.77      104.70     10.20 o
  -4   3   2     1077.82      985.69     17.46 o
  -3   3   2     2279.74     2305.33     37.20 o
  -2   3   2     3756.11     3924.51     37.89 o
  -1   3   2      649.94      652.30     10.17 o
   0   3   2     2952.37     3083.44     41.60 o
   1   3   2     1795.48     1795.62     31.20 o
   2   3   2      160.10      138.60     11.40 o
   3   3   2       55.46       56.60      9.40 o
   4   3   2      155.93      183.80     14.60 o
   5   3   2     1161.34     1048.61     36.40 o
   6   3   2      288.54      273.80     22.60 o
  -8   4   2       38.26       15.40     11.00 o
  -7   4   2      438.22      479.01     23.80 o
  -6   4   2       26.35       27.30      6.36 o
  -5   4   2      968.02      926.80     24.40 o
  -4   4   2      278.81      310.60     10.94 o
  -3   4   2     2032.52     1941.51     23.95 o
  -2   4   2       31.47       32.24      4.30 o
  -1   4   2       29.20       25.23      3.06 o
   0   4   2     2988.01     2981.24     45.60 o
   1   4   2      428.00      460.21     19.20 o
   2   4   2      564.13      542.01     21.20 o
   3   4   2      393.55      414.21     20.20 o
   4   4   2      733.46      688.01     26.20 o
  -8   5   2       25.56       38.20     12.80 o
  -7   5   2      102.92      126.89     10.75 o
  -6   5   2      476.79      461.23     15.49 o
  -5   5   2       68.21       61.73      7.35 o
  -4   5   2      244.37      242.70     11.50 o
  -3   5   2     1940.19     1945.46     25.16 o
  -2   5   2      697.81      678.01     23.40 o
  -1   5   2     1369.38     1409.02     33.40 o
   0   5   2      352.22      398.41     19.40 o
   1   5   2     1330.10     1409.42     35.00 o
   2   5   2     1124.65     1123.21     32.20 o
   3   5   2      971.80      873.41     30.00 o
   4   5   2     1970.98     2000.03     47.00 o
  -8   6   2       88.61       85.20     15.60 o
  -7   6   2       17.33        9.83     15.40 o
  -6   6   2      936.73      880.47     24.10 o
  -5   6   2      484.35      411.31     14.52 o
  -4   6   2     4312.64     4165.71     47.90 o
  -3   6   2      385.70      402.61     20.80 o
  -2   6   2      411.90      454.21     22.00 o
  -1   6   2      625.45      629.21     25.60 o
   0   6   2     1184.28     1217.02     34.80 o
   1   6   2     3662.41     3647.25     62.20 o
   2   6   2        0.91       -4.20      9.20 o
   3   6   2      188.52      179.60     18.60 o
  -7   7   2      759.91      742.01     21.99 o
  -6   7   2      436.54      396.54     21.60 o
  -5   7   2       47.94       39.20     11.40 o
  -4   7   2      714.08      742.61     29.20 o
  -3   7   2       38.16       36.40     10.80 o
  -2   7   2      230.62      224.40     18.60 o
  -1   7   2       42.14       34.80     11.60 o
   0   7   2     1364.78     1406.22     41.00 o
   1   7   2       35.36       31.00     12.40 o
   2   7   2       67.08       70.00     14.80 o
  -6   8   2       21.46       17.40     11.80 o
  -5   8   2       68.92       82.60     15.20 o
  -4   8   2       32.35       19.60     11.20 o
  -3   8   2      342.26      354.40     24.00 o
  -2   8   2       59.40       67.60     14.40 o
  -1   8   2      143.77      122.20     17.80 o
   0   8   2      143.75      159.00     19.20 o
   1   8   2       40.11       25.00     14.00 o
  -4   9   2        0.07       11.00     12.20 o
  -3   9   2     1024.25     1071.41     41.40 o
  -2   9   2       53.99       50.40     15.60 o
   1 -10   3        0.19       10.80     12.60 o
   2 -10   3      596.01      707.21     33.00 o
  -2  -9   3      118.14       90.80     15.80 o
  -1  -9   3      113.08      126.00     17.00 o
   0  -9   3      200.06      217.40     19.80 o
   1  -9   3     1016.07     1083.21     36.60 o
   2  -9   3      394.21      429.81     24.40 o
   4  -9   3     1050.58      987.01     37.00 o
   5  -9   3      190.83      232.00     22.40 o
  -3  -8   3        3.12        6.80     11.00 o
  -2  -8   3     1153.51     1095.01     35.60 o
  -1  -8   3       10.59        4.40      9.00 o
   0  -8   3     1578.46     1649.42     41.40 o
   1  -8   3       15.66       15.40      9.40 o
   2  -8   3      322.48      350.68     25.90 o
   3  -8   3     3789.63     3898.85     67.80 o
   4  -8   3      670.46      662.61     29.80 o
   5  -8   3      451.33      459.41     27.40 o
   6  -8   3      925.73      888.61     38.60 o
  -4  -7   3       36.23       32.60     12.40 o
  -3  -7   3       57.89       49.40     11.60 o
  -2  -7   3      479.33      485.21     22.60 o
  -1  -7   3      868.99      851.21     27.80 o
   0  -7   3     2706.43     2747.43     49.40 o
   1  -7   3       71.21       75.71      7.56 o
   2  -7   3      391.78      364.37     16.50 o
   3  -7   3      161.01      152.96     25.40 o
   4  -7   3        5.98       -1.40      8.80 o
   5  -7   3      858.52      897.81     35.20 o
   6  -7   3      317.02      298.20     24.40 o
  -5  -6   3     1477.64     1484.42     42.80 o
  -4  -6   3      444.64      471.41     24.00 o
  -3  -6   3     1293.67     1250.42     33.80 o
  -2  -6   3       10.93        3.20      7.60 o
  -1  -6   3      547.66      480.87     13.68 o
   0  -6   3      918.86      914.29     23.30 o
   1  -6   3     1824.68     1769.87     32.50 o
   2  -6   3       34.45       44.79      6.29 o
   3  -6   3        1.06        2.56      4.65 o
   4  -6   3      516.45      541.01     25.40 o
   5  -6   3       13.09        4.80      9.20 o
   6  -6   3      664.11      722.41     32.80 o
   7  -6   3      329.68      335.00     26.00 o
  -6  -5   3      543.72      575.21     28.00 o
  -5  -5   3        0.14       -2.80      9.40 o
  -4  -5   3      343.98      315.80     19.20 o
  -3  -5   3     1777.47     1710.53     25.27 o
  -2  -5   3      436.54      440.98     12.87 o
  -1  -5   3     2590.91     2591.89     29.34 o
   0  -5   3        3.87        0.31      3.73 o
   1  -5   3      605.80      559.55     13.10 o
   2  -5   3      176.92      178.18      8.55 o
   3  -5   3     1870.09     1880.42     24.40 o
   4  -5   3       68.21       60.60     11.80 o
   5  -5   3       83.41       90.20     13.60 o
   6  -5   3     4413.91     4512.86     79.60 o
   7  -5   3      739.35      750.21     34.40 o
  -7  -4   3      175.05      159.00     17.80 o
  -6  -4   3        2.10       -7.60      9.40 o
  -5  -4   3      532.63      562.41     24.20 o
  -4  -4   3     2221.93     2297.44     30.03 o
  -3  -4   3      355.69      318.56     11.24 o
  -2  -4   3     4987.61     4806.91     52.50 o
  -1  -4   3        6.32        6.24      3.45 o
   0  -4   3      499.49      512.79     11.47 o
   1  -4   3     3967.80     4056.05     34.64 o
   2  -4   3     2313.58     2291.57     24.70 o
   3  -4   3     2993.20     2840.38     31.69 o
   4  -4   3      317.43      356.06     20.20 o
   5  -4   3      792.84      881.41     31.20 o
   6  -4   3      134.00      115.00     15.00 o
   7  -4   3       20.91        8.00      9.80 o
  -7  -3   3      603.24      659.41     28.60 o
  -6  -3   3      769.06      781.40     22.00 o
  -5  -3   3     2936.66     3071.49     35.99 o
  -4  -3   3      223.85      214.74     20.90 o
  -3  -3   3      673.31      740.92     19.70 o
  -2  -3   3     7370.89     7032.49     78.30 o
  -1  -3   3     3521.57     3662.33     30.90 o
   0  -3   3     4496.64     4383.18     33.92 o
   1  -3   3      393.42      460.81     16.60 o
   2  -3   3     1212.37     1251.43     12.56 o
   3  -3   3     2182.09     2310.26     27.76 o
   4  -3   3       47.90       51.23      6.40 o
   5  -3   3      238.97      251.08     11.76 o
   6  -3   3       34.13       20.00      9.80 o
   7  -3   3     1058.75     1121.01     38.60 o
  -8  -2   3       60.37       50.00     12.80 o
  -7  -2   3      218.28      200.00     18.20 o
  -6  -2   3        0.02        1.20      7.80 o
  -5  -2   3      915.42      838.01     26.20 o
  -4  -2   3      138.90      122.80     10.80 o
  -3  -2   3     1314.59     1092.81     24.60 o
  -2  -2   3       27.30       25.20      5.40 o
  -1  -2   3      625.40      601.21     16.60 o
   0  -2   3     4252.15     4187.13     56.10 o
   1  -2   3      994.15     1018.35     47.00 o
   2  -2   3     3337.63     3270.35     31.50 o
   3  -2   3       32.71       25.17      4.41 o
   4  -2   3      245.80      306.24     11.65 o
   5  -2   3        0.01        5.13      4.84 o
   6  -2   3      668.95      707.21     28.80 o
   7  -2   3       94.84       90.60     15.00 o
  -8  -1   3      597.83      643.61     31.40 o
  -7  -1   3      277.27      260.80     19.80 o
  -6  -1   3      141.76      173.20     15.20 o
  -5  -1   3        3.86       13.80      7.20 o
  -4  -1   3      696.31      631.21     20.40 o
  -3  -1   3     1474.33     1440.42     27.60 o
  -2  -1   3      547.58      517.41     15.20 o
  -1  -1   3     6796.45     7016.89     67.80 o
   0  -1   3       47.73       25.43      3.30 o
   1  -1   3     1060.81     1000.71     14.85 o
   2  -1   3      520.46      571.93     12.16 o
   3  -1   3      514.93      567.59     13.51 o
   4  -1   3     2731.79     2764.50     33.59 o
   5  -1   3      176.41      191.27     10.89 o
   6  -1   3     2672.50     2997.30     40.30 o
  -8   0   3       31.25       33.80     13.20 o
  -7   0   3       12.82       -4.40      8.20 o
  -6   0   3      250.27      269.00     18.40 o
  -5   0   3       60.09       57.80      9.60 o
  -4   0   3     2897.15     2754.84     43.60 o
  -3   0   3     1182.05     1427.02     27.40 o
  -2   0   3    19083.27    20000.25    159.80 o
  -1   0   3      191.02      182.15      5.22 o
   0   0   3      212.05      201.88      4.82 o
   1   0   3     2063.42     1882.32     30.30 o
   2   0   3     2976.30     2871.05     28.95 o
   3   0   3     6051.74     6272.85     72.60 o
   4   0   3        0.31       -2.81      3.95 o
   5   0   3       64.02       63.16      7.40 o
   6   0   3     1040.13     1147.61     36.80 o
  -9   1   3       80.35       95.20     18.60 o
  -8   1   3      205.19      174.20     19.00 o
  -7   1   3     1667.27     1674.82     44.60 o
  -6   1   3      633.35      600.81     25.60 o
  -5   1   3     1751.50     1550.42     35.60 o
  -4   1   3      712.93      678.61     21.20 o
  -3   1   3      139.83      140.20      8.20 o
  -2   1   3     1885.52     1694.82     14.64 o
  -1   1   3       87.90      103.83      4.19 o
   0   1   3     2249.79     2254.56     17.02 o
   1   1   3     2347.10     2587.67     19.37 o
   2   1   3     1320.60     1417.92     17.42 o
   3   1   3     1205.83     1275.43     20.18 o
   4   1   3       26.34       29.00      8.60 o
   5   1   3      958.93     1078.21     34.80 o
   6   1   3       93.66      109.60     15.60 o
  -9   2   3      613.92      611.41     34.20 o
  -8   2   3       10.09       10.20     10.80 o
  -7   2   3     1172.57     1006.01     35.20 o
  -6   2   3      608.28      570.01     24.80 o
  -5   2   3     4444.78     4278.65     63.60 o
  -4   2   3       84.98       80.36     14.70 o
  -3   2   3     3830.53     3743.91     25.21 o
  -2   2   3        0.40        7.29      2.24 o
  -1   2   3      948.13      989.13     11.04 o
   0   2   3     2678.16     3015.31     21.11 o
   1   2   3       18.71       15.50      3.46 o
   2   2   3      856.25      807.61     15.91 o
   3   2   3        6.55        4.91      4.44 o
   4   2   3     1112.66     1134.01     35.00 o
   5   2   3       49.86       35.60     10.60 o
   6   2   3       14.72       13.20     10.20 o
  -9   3   3       16.45       21.60     13.60 o
  -8   3   3     1479.70     1376.02     45.00 o
  -7   3   3      262.66      266.01     13.36 o
  -6   3   3      507.77      478.61     21.40 o
  -5   3   3     2402.22     2326.39     30.18 o
  -4   3   3      629.19      639.18     14.58 o
  -3   3   3      393.58      369.58      7.46 o
  -2   3   3       93.70      126.48      5.34 o
  -1   3   3     4096.64     4386.91     28.40 o
   0   3   3      361.31      363.85     16.90 o
   1   3   3     3126.75     3045.61     33.70 o
   2   3   3     1072.71     1017.26     19.62 o
   3   3   3      727.97      719.60     17.76 o
   4   3   3      281.21      296.20     20.40 o
   5   3   3      252.79      206.40     19.60 o
  -8   4   3      118.49      100.00     15.60 o
  -7   4   3      514.63      466.41     23.60 o
  -6   4   3       11.17       15.29      6.00 o
  -5   4   3      238.88      237.20     18.50 o
  -4   4   3     6935.64     6840.28     56.01 o
  -3   4   3      229.13      234.99      9.85 o
  -2   4   3     2381.63     2461.59     21.40 o
  -1   4   3      469.52      466.64     12.93 o
   0   4   3        6.16       -2.20      6.20 o
   1   4   3      943.27      907.81     26.40 o
   2   4   3     1162.59     1098.61     30.00 o
   3   4   3     2838.41     2596.74     56.30 o
   4   4   3       63.77       84.80     14.20 o
   5   4   3      801.26      783.21     36.00 o
  -8   5   3        2.50       -9.20      9.20 o
  -7   5   3     1339.03     1275.48     26.93 o
  -6   5   3      343.49      339.30     13.92 o
  -5   5   3     1229.65     1210.90     34.00 o
  -4   5   3     2318.67     2312.74     30.60 o
  -3   5   3      631.79      702.21     25.40 o
  -2   5   3     2506.67     2518.08     30.67 o
  -1   5   3      734.50      783.01     26.80 o
   0   5   3      422.72      470.01     21.80 o
   1   5   3      566.52      539.41     23.60 o
   2   5   3      231.13      241.40     18.20 o
   3   5   3      269.41      246.51     18.50 o
   4   5   3        5.55        6.00      9.20 o
  -8   6   3      420.75      441.55     18.59 o
  -7   6   3        2.54        3.97      6.93 o
  -6   6   3      102.14      101.07      9.59 o
  -5   6   3     2155.77     2098.37     31.41 o
  -4   6   3       68.77       48.60     11.00 o
  -3   6   3      502.92      489.61     23.80 o
  -2   6   3      323.73      282.80     19.20 o
  -1   6   3      101.02       98.20     13.80 o
   0   6   3     1529.51     1537.22     40.20 o
   1   6   3      205.15      183.80     17.40 o
   2   6   3      501.02      508.01     26.40 o
   3   6   3        1.05        0.06      6.95 o
  -7   7   3       68.03       51.09      9.38 o
  -6   7   3      376.34      361.00     23.60 o
  -5   7   3        3.35        6.00      9.60 o
  -4   7   3      416.29      437.41     24.80 o
  -3   7   3      571.50      563.81     27.20 o
  -2   7   3       89.37       73.80     13.60 o
  -1   7   3     1040.81     1043.61     36.40 o
   0   7   3       63.49       64.40     14.60 o
   1   7   3     1027.93     1027.41     37.40 o
  -6   8   3       97.92       79.40     15.40 o
  -5   8   3       69.27       79.00     15.60 o
  -4   8   3     1218.12     1292.82     42.80 o
  -3   8   3      729.67      802.81     34.80 o
  -2   8   3     2057.03     2120.63     54.40 o
  -1   8   3       75.85       76.80     15.80 o
   0   8   3      388.61      333.80     26.00 o
   1 -10   4        2.64      -10.20     10.20 o
  -2  -9   4       59.49       36.80     13.00 o
  -1  -9   4       33.27       29.00     12.00 o
   0  -9   4     2035.67     2057.43     49.20 o
   1  -9   4      689.19      752.01     30.20 o
   3  -9   4        9.79       -5.60     10.40 o
   4  -9   4       13.13       14.20     12.20 o
  -3  -8   4      533.85      524.81     26.40 o
  -2  -8   4      214.48      197.80     18.00 o
  -1  -8   4     1874.15     1719.02     41.60 o
   0  -8   4       28.03       25.40     10.40 o
   1  -8   4      239.72      215.22     12.02 o
   2  -8   4     2606.39     2620.43     55.00 o
   3  -8   4       44.54       32.80     12.00 o
   4  -8   4      531.33      564.21     29.40 o
   5  -8   4      550.03      593.41     31.60 o
  -5  -7   4       29.17       27.40     13.00 o
  -4  -7   4      527.94      434.41     24.00 o
  -3  -7   4       52.56       60.20     12.40 o
  -2  -7   4       20.76       18.80      8.80 o
  -1  -7   4      761.24      748.01     26.00 o
   0  -7   4        2.09        2.52      5.29 o
   1  -7   4     1930.53     1956.21     65.90 o
   2  -7   4        0.73       12.60      8.40 o
   3  -7   4      247.75      255.00     19.80 o
   4  -7   4      141.51      156.80     17.60 o
   5  -7   4        3.86       20.20     12.20 o
   6  -7   4       79.56       62.20     16.60 o
  -6  -6   4      579.78      582.81     30.20 o
  -5  -6   4       12.07       21.80     10.80 o
  -4  -6   4       14.33       18.80     10.20 o
  -3  -6   4      215.20      191.60     15.80 o
  -2  -6   4     1219.17     1099.58     21.07 o
  -1  -6   4      336.32      301.64     15.70 o
   0  -6   4     3637.48     3525.40     37.48 o
   1  -6   4       28.59       30.73      5.84 o
   2  -6   4      171.97      162.20     14.80 o
   3  -6   4     1147.35     1177.61     36.00 o
   4  -6   4     1513.30     1489.42     42.20 o
   5  -6   4     2145.42     2137.03     54.00 o
   6  -6   4      229.62      229.00     21.80 o
  -6  -5   4      184.89      234.40     19.80 o
  -5  -5   4      778.94      752.21     28.60 o
  -4  -5   4        0.19       -2.25      5.23 o
  -3  -5   4     1426.98     1458.97     24.10 o
  -2  -5   4      128.30      130.22     15.40 o
  -1  -5   4      297.31      323.72     11.42 o
   0  -5   4     3570.30     3449.15     34.59 o
   1  -5   4      685.55      713.55     14.78 o
   2  -5   4     3392.77     3289.04     55.60 o
   3  -5   4      183.87      166.20     15.40 o
   4  -5   4      239.18      227.40     18.20 o
   5  -5   4     1335.77     1334.22     41.00 o
   6  -5   4      141.17      154.80     18.20 o
   7  -5   4      418.05      445.01     29.40 o
  -7  -4   4       95.92      113.40     16.00 o
  -6  -4   4        2.26        1.20      9.20 o
  -5  -4   4     1681.41     1722.03     28.14 o
  -4  -4   4     1072.00     1086.14     21.11 o
  -3  -4   4     2534.81     2476.90     29.88 o
  -2  -4   4      361.40      351.09     11.04 o
  -1  -4   4      801.42      741.31     14.37 o
   0  -4   4        8.32       11.14      6.80 o
   1  -4   4      500.78      541.21     20.40 o
   2  -4   4     3699.87     3619.45     56.80 o
   3  -4   4      896.70      896.80     27.00 o
   4  -4   4      907.60      869.54     19.54 o
   5  -4   4       30.21       50.20     11.80 o
   6  -4   4        7.08       -1.80      9.00 o
   7  -4   4      176.60      157.20     19.80 o
  -8  -3   4      286.00      328.20     23.40 o
  -7  -3   4      929.60      915.84     23.08 o
  -6  -3   4     1745.08     1709.34     28.61 o
  -5  -3   4       75.20       88.20     12.00 o
  -4  -3   4       26.66       36.20      8.80 o
  -3  -3   4     4232.83     4258.65     58.00 o
  -2  -3   4      292.51      291.42      9.32 o
  -1  -3   4     4077.23     4105.93     34.21 o
   0  -3   4      289.41      353.87      8.48 o
   1  -3   4     3437.80     3345.42     43.50 o
   2  -3   4       32.14       34.34      4.93 o
   3  -3   4     2719.70     2696.87     32.78 o
   4  -3   4      949.97      937.91     20.02 o
   5  -3   4      400.79      412.84     15.08 o
   6  -3   4     1367.91     1409.82     42.80 o
   7  -3   4      240.00      314.60     23.60 o
  -8  -2   4        8.92       -7.40     10.20 o
  -7  -2   4      953.23      956.01     34.20 o
  -6  -2   4       78.29       88.60     13.00 o
  -5  -2   4       48.55       73.60     10.60 o
  -4  -2   4      730.61      714.01     23.40 o
  -3  -2   4      421.23      412.81     17.20 o
  -2  -2   4     2779.22     2773.44     42.00 o
  -1  -2   4      357.67      462.01     17.00 o
   0  -2   4     3841.52     3738.15     66.70 o
   1  -2   4     2360.39     2487.13     27.70 o
   2  -2   4       84.98       92.43      6.49 o
   3  -2   4     2014.95     1979.15     41.60 o
   4  -2   4     1691.48     1693.13     27.27 o
   5  -2   4     2060.24     2148.82     33.28 o
   6  -2   4      386.17      374.80     23.80 o
   7  -2   4      240.00      268.80     21.80 o
  -8  -1   4      764.42      752.61     33.80 o
  -7  -1   4       23.06       17.80     10.00 o
  -6  -1   4      269.67      249.20     18.60 o
  -5  -1   4     1309.62     1260.62     32.80 o
  -4  -1   4      936.50      890.01     25.00 o
  -3  -1   4      138.85      108.20      9.60 o
  -2  -1   4    10302.07    10866.34    101.60 o
  -1  -1   4       40.15       20.28      3.50 o
   0  -1   4     1763.73     1517.97     29.00 o
   1  -1   4      327.43      377.74     30.50 o
   2  -1   4      958.56      877.21     25.40 o
   3  -1   4       26.42       25.66      5.09 o
   4  -1   4        9.73       11.58      5.21 o
   5  -1   4     1187.51     1290.44     25.95 o
   6  -1   4       13.76       21.20     10.60 o
  -8   0   4      686.02      645.21     31.20 o
  -7   0   4      400.75      380.60     23.00 o
  -6   0   4     1274.80     1235.62     34.80 o
  -5   0   4      360.94      351.40     18.60 o
  -4   0   4     1045.45     1054.61     27.00 o
  -3   0   4     8557.91     8605.91     87.00 o
  -2   0   4        1.86       21.35      2.61 o
  -1   0   4     1121.88     1031.74     11.62 o
   0   0   4     1983.14     2027.83     25.32 o
   1   0   4     1253.60     1363.76     19.25 o
   2   0   4     8439.57     9144.10     66.76 o
   3   0   4       10.14       22.96      5.16 o
   4   0   4      716.66      725.09     18.02 o
   5   0   4       10.57        8.20      8.20 o
   6   0   4       97.80       87.40     14.80 o
  -9   1   4      239.06      230.00     24.00 o
  -8   1   4     1173.91     1198.22     41.80 o
  -7   1   4      361.97      329.40     21.80 o
  -6   1   4     1808.01     1774.02     42.40 o
  -5   1   4      167.81      156.20     13.20 o
  -4   1   4      864.61      834.01     23.60 o
  -3   1   4      368.42      373.52     10.40 o
  -2   1   4       19.60       19.53      2.75 o
  -1   1   4     4389.39     4507.93     29.33 o
   0   1   4       23.29       29.61      3.25 o
   1   1   4     1127.73     1053.67     12.47 o
   2   1   4        1.15        0.48      2.65 o
   3   1   4      231.97      227.60     16.20 o
   4   1   4       10.58       19.40      8.40 o
   5   1   4       15.67        6.00      9.20 o
   6   1   4      191.52      218.40     20.80 o
  -9   2   4      511.19      502.01     31.80 o
  -8   2   4       31.49       35.20     13.60 o
  -7   2   4       17.32       19.00      9.60 o
  -6   2   4      189.29      212.80     17.00 o
  -5   2   4     1196.45     1219.62     22.53 o
  -4   2   4      318.32      338.55     11.52 o
  -3   2   4      174.87      185.48      8.28 o
  -2   2   4     8569.78     8863.65     80.55 o
  -1   2   4      566.37      603.59      9.70 o
   0   2   4     2167.50     2203.80     19.02 o
   1   2   4     1191.38     1251.73     19.79 o
   2   2   4      177.15      187.95     10.40 o
   3   2   4     1426.90     1477.82     39.60 o
   4   2   4       35.76       30.20     10.40 o
   5   2   4      695.09      757.41     33.20 o
  -9   3   4      469.87      427.61     29.60 o
  -8   3   4       81.64       94.80     16.20 o
  -7   3   4      708.13      700.21     30.60 o
  -6   3   4        4.28        9.31      5.98 o
  -5   3   4     1763.34     1768.97     28.14 o
  -4   3   4       95.96      123.82      8.27 o
  -3   3   4      492.05      525.42     14.00 o
  -2   3   4     1854.21     1960.03     18.87 o
  -1   3   4        4.83        8.68      3.79 o
   0   3   4     5554.07     5580.59     48.94 o
   1   3   4     1286.52     1247.81     21.87 o
   2   3   4      664.01      659.89     24.40 o
   3   3   4      242.54      233.20     18.80 o
   4   3   4      227.95      240.00     20.40 o
   5   3   4     1791.04     1743.82     52.40 o
  -8   4   4      606.44      592.61     31.40 o
  -7   4   4        5.46        6.73      6.77 o
  -6   4   4      357.45      351.81     24.70 o
  -5   4   4      932.08      991.92     21.85 o
  -4   4   4      439.27      417.36     13.84 o
  -3   4   4     3465.18     3558.58     36.71 o
  -2   4   4      215.89      231.60     24.70 o
  -1   4   4     1207.04     1254.94     21.84 o
   0   4   4      708.25      744.54     18.16 o
   1   4   4      262.32      259.46     12.26 o
   2   4   4     1061.24     1072.86     27.40 o
   3   4   4      309.07      323.60     22.20 o
   4   4   4      999.38      984.61     39.20 o
  -8   5   4     1075.17     1058.81     41.60 o
  -7   5   4     2538.56     2431.80     46.30 o
  -6   5   4     2646.57     2652.23     54.80 o
  -5   5   4      953.99      926.38     21.70 o
  -4   5   4       31.97       47.60     10.40 o
  -3   5   4     1266.07     1283.22     35.00 o
  -2   5   4      130.07      131.29      8.89 o
  -1   5   4      107.68      114.60      8.83 o
   0   5   4       51.60       54.54      7.60 o
   1   5   4     2929.59     2871.32     39.83 o
   2   5   4      141.52      123.18     10.75 o
   3   5   4      463.59      456.01     27.20 o
  -8   6   4        4.27        6.40     11.40 o
  -7   6   4      149.56      115.17     11.53 o
  -6   6   4      123.65      151.56     35.40 o
  -5   6   4        9.37        6.40      9.00 o
  -4   6   4      382.68      407.21     23.40 o
  -3   6   4       56.74       51.20     11.80 o
  -2   6   4       82.73       78.40     13.00 o
  -1   6   4      117.50      131.84     19.50 o
   0   6   4      978.54      983.40     24.04 o
   1   6   4      192.39      176.97     12.52 o
   2   6   4      150.56      138.24     12.51 o
  -7   7   4      607.42      649.81     32.00 o
  -6   7   4      502.05      564.21     29.20 o
  -5   7   4     1038.89     1026.01     37.60 o
  -4   7   4        9.20        6.60     10.60 o
  -3   7   4       77.29       68.60     14.60 o
  -2   7   4     1372.78     1413.02     42.60 o
  -1   7   4      464.34      467.61     26.60 o
   0   7   4      869.95      852.00     24.46 o
  -5   8   4     1267.56     1302.62     44.60 o
  -4   8   4      970.87     1043.21     40.60 o
  -3   8   4     2067.87     2261.23     58.40 o
  -2   8   4      159.35      167.40     20.60 o
  -2  -9   5        1.84        5.20     11.20 o
  -1  -9   5     1058.76     1012.61     34.60 o
   0  -9   5      594.26      640.81     28.20 o
   2  -9   5        1.92       -0.60     10.80 o
   3  -9   5      712.22      732.21     34.00 o
   4  -9   5        4.19        4.60     13.40 o
  -4  -8   5      537.25      480.21     27.40 o
  -3  -8   5      193.46      219.60     19.20 o
  -2  -8   5      558.30      575.21     25.60 o
  -1  -8   5       16.37       14.40      9.20 o
   0  -8   5      200.54      201.29     26.70 o
   1  -8   5        5.28       15.20     10.00 o
   2  -8   5       89.04       97.20     14.80 o
   3  -8   5      326.12      333.60     24.20 o
   4  -8   5       34.14       27.00     13.20 o
   5  -8   5      663.11      770.21     37.60 o
  -5  -7   5      280.82      285.60     22.80 o
  -4  -7   5      116.48      110.00     14.80 o
  -3  -7   5      927.34      958.81     31.60 o
  -2  -7   5       22.30        8.00      8.20 o
  -1  -7   5      110.87       91.21      8.41 o
   0  -7   5     1519.61     1477.38     25.31 o
   1  -7   5      147.15      145.00     15.00 o
   2  -7   5      830.25      868.41     31.80 o
   3  -7   5        8.62       11.80     10.00 o
   4  -7   5     1546.11     1485.02     46.00 o
   5  -7   5        2.39        1.40     11.40 o
   6  -7   5       30.15       19.60     14.40 o
  -6  -6   5     1086.50     1151.01     39.40 o
  -5  -6   5      119.63      130.80     16.00 o
  -4  -6   5      353.62      339.60     20.80 o
  -3  -6   5      247.96      269.38     24.50 o
  -2  -6   5     1223.73     1173.71     22.20 o
  -1  -6   5     4396.13     4358.90     44.22 o
   0  -6   5       60.17       70.79      7.21 o
   1  -6   5       31.71       20.00     10.00 o
   2  -6   5     1317.17     1248.42     36.60 o
   3  -6   5     1405.69     1417.82     41.40 o
   4  -6   5     2167.37     2250.63     55.00 o
   5  -6   5       23.49        5.40     10.40 o
   6  -6   5      410.65      381.80     27.40 o
  -6  -5   5      578.64      597.21     27.80 o
  -5  -5   5      896.20      896.60     21.98 o
  -4  -5   5     2968.81     2974.06     49.20 o
  -3  -5   5      121.29      134.32      9.56 o
  -2  -5   5      110.40      112.42      9.30 o
  -1  -5   5     1485.60     1491.49     22.68 o
   0  -5   5      227.94      220.02      9.68 o
   1  -5   5     2667.66     2637.83     50.80 o
   2  -5   5       97.56      117.40     13.60 o
   3  -5   5      558.65      561.01     26.20 o
   4  -5   5     1192.32     1199.51     29.10 o
   5  -5   5      119.87      128.60     16.40 o
   6  -5   5        4.99       13.80     11.00 o
  -7  -4   5      212.05      239.80     20.40 o
  -6  -4   5      757.15      755.24     20.97 o
  -5  -4   5      243.34      229.75     12.47 o
  -4  -4   5      175.89      208.10     13.60 o
  -3  -4   5      622.92      656.34     24.10 o
  -2  -4   5      548.59      509.96     34.90 o
  -1  -4   5     2184.47     2272.10     26.08 o
   0  -4   5     2806.01     2816.13     28.41 o
   1  -4   5      356.00      382.00     18.80 o
   2  -4   5      559.36      574.30     15.85 o
   3  -4   5      725.00      755.35     18.93 o
   4  -4   5        5.39        3.58      5.29 o
   5  -4   5      766.07      799.41     32.40 o
   6  -4   5       37.47       39.40     13.40 o
  -8  -3   5       57.81       53.20     14.40 o
  -7  -3   5     1265.52     1318.42     41.00 o
  -6  -3   5      210.79      185.60     17.20 o
  -5  -3   5      117.07      135.00     14.40 o
  -4  -3   5      114.47       98.60     12.40 o
  -3  -3   5      428.58      465.61     21.00 o
  -2  -3   5      560.29      544.41     21.00 o
  -1  -3   5      185.90      207.43      7.78 o
   0  -3   5     3279.71     3457.25     29.21 o
   1  -3   5      293.87      296.77     11.08 o
   2  -3   5     3970.38     3697.02     40.14 o
   3  -3   5      345.99      336.85     13.13 o
   4  -3   5      263.99      258.64     12.44 o
   5  -3   5      212.84      218.64     23.30 o
   6  -3   5      107.40      105.20     16.20 o
  -8  -2   5      911.73      926.41     36.60 o
  -7  -2   5        0.49       -8.60      8.60 o
  -6  -2   5      614.47      585.61     25.80 o
  -5  -2   5      339.60      369.80     20.60 o
  -4  -2   5        6.15        9.80      7.60 o
  -3  -2   5     2500.70     2471.43     43.40 o
  -2  -2   5     1031.57     1059.61     27.00 o
  -1  -2   5     4345.23     4278.45     57.60 o
   0  -2   5      694.08      745.84     15.83 o
   1  -2   5     3076.67     3163.45     39.80 o
   2  -2   5     2637.15     2620.09     32.53 o
   3  -2   5     1303.06     1308.69     23.83 o
   4  -2   5     4539.06     4579.80     49.99 o
   5  -2   5      188.90      221.94     12.79 o
   6  -2   5      342.05      351.99     16.76 o
  -8  -1   5       23.62       17.60     12.60 o
  -7  -1   5       53.61       82.60     13.80 o
  -6  -1   5     4337.75     4366.86     70.00 o
  -5  -1   5     4649.81     4439.26     65.80 o
  -4  -1   5      890.95      800.01     25.20 o
  -3  -1   5     1217.71     1344.42     30.20 o
  -2  -1   5       41.57       32.80      7.20 o
  -1  -1   5     2193.79     2162.19     26.38 o
   0  -1   5       27.52       33.97      4.66 o
   1  -1   5     2251.75     2173.84     27.46 o
   2  -1   5      238.62      225.93     10.09 o
   3  -1   5     1728.85     1640.26     26.70 o
   4  -1   5       54.07       52.15     13.20 o
   5  -1   5        3.27        8.40      9.20 o
   6  -1   5      423.86      473.21     27.20 o
  -8   0   5      191.60      244.00     22.20 o
  -7   0   5     1063.56     1029.61     36.00 o
  -6   0   5       26.36       29.60     10.20 o
  -5   0   5       79.70       85.60     11.20 o
  -4   0   5     2483.95     2423.03     43.00 o
  -3   0   5      315.49      402.81     17.20 o
  -2   0   5       13.53       29.23      3.35 o
  -1   0   5       89.03      123.88      5.06 o
   0   0   5       61.94       45.57      3.37 o
   1   0   5      111.14      112.81     11.90 o
   2   0   5      907.00      873.16     17.88 o
   3   0   5     2057.07     2010.41     29.56 o
   4   0   5       10.16       -0.40      7.40 o
   5   0   5     1001.30     1043.81     37.40 o
   6   0   5      436.99      488.81     29.00 o
  -9   1   5       12.45       27.40     15.80 o
  -8   1   5      128.40      125.60     18.00 o
  -7   1   5      809.45      788.01     32.20 o
  -6   1   5       22.75       29.60     10.00 o
  -5   1   5     2318.63     2134.03     43.80 o
  -4   1   5      631.51      597.27     29.70 o
  -3   1   5      268.44      306.77      7.98 o
  -2   1   5      933.20      932.64     12.96 o
  -1   1   5       44.56       57.61      4.13 o
   0   1   5     2670.06     2792.92     23.21 o
   1   1   5       59.30       71.68      5.96 o
   2   1   5     2901.38     2871.84     53.20 o
   3   1   5      266.26      227.60     17.40 o
   4   1   5      165.61      161.20     16.40 o
   5   1   5      177.61      216.00     20.20 o
  -9   2   5       18.59       12.60     12.80 o
  -8   2   5      171.32      143.40     18.20 o
  -7   2   5       31.78       32.20     11.00 o
  -6   2   5     3205.94     2942.04     56.60 o
  -5   2   5      719.48      713.93     18.10 o
  -4   2   5      347.74      380.43     12.73 o
  -3   2   5     4783.15     4832.07     34.32 o
  -2   2   5     2475.94     2459.75     22.48 o
  -1   2   5     3448.47     3423.71     34.49 o
   0   2   5      354.75      319.39     11.13 o
   1   2   5      246.05      240.36     10.82 o
   2   2   5      985.03      979.41     32.00 o
   3   2   5       17.17       18.40      9.00 o
   4   2   5     1000.65      966.81     36.40 o
   5   2   5       53.03       44.80     12.80 o
  -8   3   5      222.00      256.60     22.60 o
  -7   3   5        4.91       -4.60      9.20 o
  -6   3   5     1655.36     1592.66     29.19 o
  -5   3   5     1795.50     1732.56     40.40 o
  -4   3   5     4516.20     4569.79     66.50 o
  -3   3   5      222.95      229.58      7.87 o
  -2   3   5       46.22       42.46      4.38 o
  -1   3   5     3845.00     4033.37     40.84 o
   0   3   5        4.53        0.41      4.30 o
   1   3   5      274.89      295.31     12.61 o
   2   3   5      237.09      226.60     18.20 o
   3   3   5      284.78      209.80     18.80 o
   4   3   5      194.55      169.80     19.20 o
  -8   4   5       11.79        9.20     11.80 o
  -7   4   5        7.05        3.74      6.95 o
  -6   4   5      723.82      709.07     31.00 o
  -5   4   5        0.40        1.28      5.15 o
  -4   4   5      421.52      387.10     19.30 o
  -3   4   5       88.38       83.00     11.40 o
  -2   4   5     1738.83     1764.20     33.20 o
  -1   4   5      114.37      142.37      9.33 o
   0   4   5      395.43      428.05     16.60 o
   1   4   5      527.44      531.94     23.60 o
   2   4   5       31.57       51.00     12.20 o
   3   4   5      306.38      278.40     22.20 o
  -8   5   5      456.20      417.81     29.00 o
  -7   5   5      360.40      417.64     18.23 o
  -6   5   5        3.19        6.35      6.57 o
  -5   5   5      477.50      527.21     25.40 o
  -4   5   5       10.17        1.60      8.60 o
  -3   5   5     1202.38     1165.61     34.80 o
  -2   5   5      309.32      300.73     14.50 o
  -1   5   5      136.77      136.90     10.03 o
   0   5   5     2867.40     2903.13     40.39 o
   1   5   5     1019.00      998.39     36.00 o
   2   5   5     1935.86     1808.42     52.00 o
  -7   6   5      162.51      149.30     13.07 o
  -6   6   5       44.64       42.00     12.80 o
  -5   6   5      144.02      150.00     17.40 o
  -4   6   5        3.56       -6.80      8.60 o
  -3   6   5     1031.86     1032.21     35.60 o
  -2   6   5     1704.92     1780.42     45.40 o
  -1   6   5     3785.51     3850.99     48.37 o
   0   6   5      105.33      110.22     15.30 o
   1   6   5        0.53        1.81      6.81 o
  -6   7   5      857.77      892.01     37.20 o
  -5   7   5       44.88       41.00     13.80 o
  -4   7   5       21.61       25.20     13.20 o
  -3   7   5      587.72      606.61     30.60 o
  -2   7   5      112.00      119.20     17.00 o
  -1   7   5      108.46      110.00     16.40 o
  -2  -9   6      208.67      212.20     19.20 o
  -1  -9   6      183.93      166.80     17.20 o
   1  -9   6       12.47       10.20     11.40 o
   2  -9   6     1091.69     1111.61     41.20 o
   3  -9   6        5.78        8.80     13.40 o
  -3  -8   6       84.22       68.00     13.20 o
  -2  -8   6       33.85       24.80     10.20 o
  -1  -8   6      614.79      589.81     27.20 o
   0  -8   6      179.51      194.80     18.40 o
   1  -8   6     1908.37     1880.02     49.20 o
   2  -8   6      469.08      443.41     26.20 o
   3  -8   6      169.95      188.60     21.00 o
   4  -8   6      984.51     1055.21     42.40 o
  -5  -7   6      268.52      287.00     22.20 o
  -4  -7   6     2193.06     2151.63     49.40 o
  -3  -7   6      428.86      398.81     21.80 o
  -2  -7   6      458.42      495.46     19.00 o
  -1  -7   6      297.99      265.43     12.80 o
   0  -7   6       28.37       28.80     10.40 o
   1  -7   6      705.84      724.41     30.20 o
   2  -7   6      286.87      288.60     21.60 o
   3  -7   6     1906.90     1957.82     52.60 o
   4  -7   6       15.05        3.80     12.60 o
   5  -7   6      518.16      516.21     32.20 o
  -6  -6   6      530.99      565.01     29.00 o
  -5  -6   6     1115.64     1161.41     36.60 o
  -4  -6   6      551.57      588.18     18.53 o
  -3  -6   6      655.70      651.08     18.36 o
  -2  -6   6     1420.11     1434.60     25.12 o
  -1  -6   6      760.81      739.68     17.78 o
   0  -6   6      163.87      173.00     16.40 o
   1  -6   6       34.50       23.00     10.60 o
   2  -6   6       57.68       76.80     13.80 o
   3  -6   6      355.10      363.80     24.20 o
   4  -6   6        3.09        6.20     10.20 o
   5  -6   6      665.47      713.61     34.40 o
  -6  -5   6       43.54       18.60     10.60 o
  -5  -5   6     1310.86     1377.59     27.45 o
  -4  -5   6      421.46      402.42     18.20 o
  -3  -5   6     1904.86     1970.18     35.10 o
  -2  -5   6       81.45       75.29      7.58 o
  -1  -5   6      273.69      284.48     23.80 o
   0  -5   6      749.04      766.01     28.40 o
   1  -5   6        6.02       10.60      8.60 o
   2  -5   6       18.48       17.40      9.40 o
   3  -5   6       32.88       11.00      8.40 o
   4  -5   6     2439.74     2439.89     66.60 o
   5  -5   6       10.80        2.20     10.60 o
   6  -5   6       54.54       57.40     15.60 o
  -7  -4   6        1.41        2.89      7.89 o
  -6  -4   6      347.26      381.31     16.23 o
  -5  -4   6       23.67       38.96      7.54 o
  -4  -4   6     2990.14     2826.45     35.53 o
  -3  -4   6        4.83       11.83      5.51 o
  -2  -4   6      340.88      318.54     26.70 o
  -1  -4   6     4205.76     4129.75     38.07 o
   0  -4   6      784.17      828.21     28.60 o
   1  -4   6     1797.40     1737.22     40.80 o
   2  -4   6      670.90      656.14     17.95 o
   3  -4   6       30.25       32.18      6.99 o
   4  -4   6      519.62      502.91     37.80 o
   5  -4   6       74.35       82.95     17.50 o
   6  -4   6     1418.31     1531.82     49.40 o
  -7  -3   6      499.03      483.61     27.80 o
  -6  -3   6       61.20       59.20     13.00 o
  -5  -3   6       22.74       15.00     10.00 o
  -4  -3   6     6145.42     6159.88     83.80 o
  -3  -3   6     5312.96     5517.87     75.60 o
  -2  -3   6     2385.63     2379.23     46.60 o
  -1  -3   6      218.94      237.08      8.49 o
   0  -3   6       27.67       15.92      5.23 o
   1  -3   6     2324.57     2271.56     64.50 o
   2  -3   6      122.84      126.51     10.00 o
   3  -3   6      289.33      291.67     17.20 o
   4  -3   6      138.22      152.11     10.96 o
   5  -3   6       65.86       63.80      9.24 o
   6  -3   6      500.64      545.41     30.20 o
  -8  -2   6      279.51      298.40     24.60 o
  -7  -2   6      284.30      305.80     23.00 o
  -6  -2   6       42.60       35.40     11.80 o
  -5  -2   6       41.10       29.20     10.60 o
  -4  -2   6      696.24      714.21     26.60 o
  -3  -2   6       36.59       52.60     10.00 o
  -2  -2   6     3706.29     3793.65     57.40 o
  -1  -2   6     2184.48     2226.04     57.20 o
   0  -2   6     1768.65     1747.79     26.59 o
   1  -2   6      278.56      258.27     15.70 o
   2  -2   6       56.81       65.09      7.28 o
   3  -2   6      852.44      891.53     21.07 o
   4  -2   6       77.37       69.93     10.40 o
   5  -2   6      318.39      328.68     15.97 o
  -8  -1   6       63.87       66.60     15.60 o
  -7  -1   6     2184.35     2144.43     51.80 o
  -6  -1   6      875.37      824.61     30.20 o
  -5  -1   6     2084.13     2008.23     44.20 o
  -4  -1   6      246.98      241.00     16.60 o
  -3  -1   6      686.54      659.01     23.80 o
  -2  -1   6       91.01      136.48      9.30 o
  -1  -1   6     1543.71     1729.27     25.31 o
   0  -1   6      135.57      143.49      8.48 o
   1  -1   6      292.36      287.84     11.65 o
   2  -1   6     5550.93     5350.04     52.12 o
   3  -1   6      117.75      114.10      9.18 o
   4  -1   6      724.17      780.01     31.20 o
   5  -1   6       10.69       14.00     10.80 o
  -8   0   6      601.10      597.01     31.40 o
  -7   0   6       19.34       30.00     12.20 o
  -6   0   6        7.04        1.00      7.80 o
  -5   0   6      607.41      568.61     24.00 o
  -4   0   6      506.02      555.41     22.20 o
  -3   0   6      364.75      366.60     18.20 o
  -2   0   6       21.17       28.68      3.80 o
  -1   0   6     2472.33     2521.15     22.86 o
   0   0   6     5051.53     5185.16     47.72 o
   1   0   6     3887.68     3983.49     41.57 o
   2   0   6      199.95      182.74     13.60 o
   3   0   6      161.75      141.40     15.20 o
   4   0   6     1837.40     1771.02     48.00 o
   5   0   6      279.81      327.00     24.00 o
  -8   1   6      103.45      103.00     17.80 o
  -7   1   6      612.48      543.01     27.60 o
  -6   1   6     1867.21     1854.22     44.80 o
  -5   1   6      247.14      247.80     17.60 o
  -4   1   6     1145.49     1056.70     27.50 o
  -3   1   6       41.41       51.08      4.76 o
  -2   1   6      252.11      260.83     12.78 o
  -1   1   6      141.71      143.91      6.49 o
   0   1   6       67.16       70.05      6.60 o
   1   1   6     2858.72     2883.84     54.00 o
   2   1   6       48.81       66.60     11.40 o
   3   1   6     2136.48     2239.43     53.00 o
   4   1   6        8.29        7.80      9.40 o
  -8   2   6      145.37      129.40     18.40 o
  -7   2   6     2324.07     2270.83     54.80 o
  -6   2   6      128.06      148.80     15.60 o
  -5   2   6        4.05       -2.08      5.30 o
  -4   2   6     2540.87     2549.00     32.88 o
  -3   2   6     1374.08     1419.32     18.27 o
  -2   2   6     3905.37     3942.62     31.78 o
  -1   2   6      268.27      293.59     11.33 o
   0   2   6        9.06        9.19      4.80 o
   1   2   6        1.08        0.00      5.40 o
   2   2   6       26.12       21.20      9.00 o
   3   2   6      592.93      539.21     28.00 o
   4   2   6       63.85       56.60     14.40 o
  -8   3   6      190.09      182.60     21.00 o
  -7   3   6      370.27      356.60     24.20 o
  -6   3   6      404.79      393.39     19.00 o
  -5   3   6     2661.98     2610.75     47.70 o
  -4   3   6      252.43      234.25     11.74 o
  -3   3   6       58.95       60.72      7.05 o
  -2   3   6      602.36      538.68     15.13 o
  -1   3   6       95.86      111.56     15.60 o
   0   3   6      125.11      129.97      9.18 o
   1   3   6      373.66      385.60     21.80 o
   2   3   6     1291.13     1243.82     40.20 o
   3   3   6      148.06      116.00     16.00 o
  -8   4   6       59.61       67.60     16.40 o
  -7   4   6        4.59       -1.45      7.05 o
  -6   4   6     2238.38     2213.18     36.42 o
  -5   4   6       57.01       57.22     18.20 o
  -4   4   6      245.60      256.00     17.80 o
  -3   4   6     1082.55     1032.01     31.60 o
  -2   4   6      499.64      518.41     38.90 o
  -1   4   6     2274.80     2376.19     34.18 o
   0   4   6       50.37       51.04      7.71 o
   1   4   6      446.49      454.41     25.00 o
   2   4   6       90.08      102.40     15.80 o
  -7   5   6       48.88       50.57      9.91 o
  -6   5   6      326.15      328.00     22.80 o
  -5   5   6       66.53       93.20     14.40 o
  -4   5   6     2062.99     1988.43     47.80 o
  -3   5   6     1411.41     1377.22     39.00 o
  -2   5   6      139.08      139.00     15.60 o
  -1   5   6     1518.46     1506.44     28.78 o
   0   5   6      362.93      363.02     15.98 o
   1   5   6      665.00      622.01     31.20 o
  -6   6   6       11.14       15.20     11.80 o
  -5   6   6      170.30      152.60     18.20 o
  -4   6   6      518.36      503.61     27.40 o
  -3   6   6     1041.21     1070.21     37.40 o
  -2   6   6     3397.71     3490.44     67.20 o
  -1   6   6      423.94      416.01     17.53 o
   0   6   6      509.68      497.41     37.50 o
  -4   7   6       13.70       11.40     12.80 o
  -3   7   6      315.29      339.20     26.20 o
   1  -9   7      276.79      239.40     22.40 o
   2  -9   7       26.90       11.60     13.20 o
  -3  -8   7      183.18      196.20     18.40 o
  -2  -8   7      184.28      171.99     14.00 o
  -1  -8   7      167.22      174.40     18.60 o
   1  -8   7      311.03      322.80     23.60 o
   2  -8   7      599.18      562.41     30.80 o
   3  -8   7      454.47      456.61     30.40 o
  -4  -7   7      880.36      919.21     32.20 o
  -3  -7   7      915.64      946.51     23.29 o
  -2  -7   7      122.33      124.51     10.43 o
  -1  -7   7      843.71      848.01     32.80 o
   0  -7   7       14.34       -1.60      9.20 o
   1  -7   7       63.73       32.40     12.00 o
   2  -7   7      720.99      706.01     32.60 o
   3  -7   7      512.18      538.01     31.40 o
   4  -7   7      592.72      627.61     34.60 o
  -5  -6   7      283.52      261.36     22.20 o
  -4  -6   7      109.92      107.61     10.61 o
  -3  -6   7      433.11      486.26     16.77 o
  -2  -6   7      378.30      353.30     14.07 o
  -1  -6   7      236.66      224.60     18.80 o
   0  -6   7        0.99       -6.40      8.60 o
   1  -6   7     2439.08     2421.83     55.40 o
   2  -6   7      839.95      884.41     35.20 o
   3  -6   7     1371.68     1260.02     42.20 o
   4  -6   7      543.68      610.21     31.60 o
   5  -6   7      113.57      156.00     20.40 o
  -6  -5   7       36.10       42.09      9.60 o
  -5  -5   7        6.31       -1.92      6.73 o
  -4  -5   7      628.20      661.15     19.21 o
  -3  -5   7       56.95       56.60      7.62 o
  -2  -5   7     1197.56     1208.31     22.21 o
  -1  -5   7       18.30       19.80     10.80 o
   0  -5   7      637.08      623.61     27.40 o
   1  -5   7       11.97       15.80      9.40 o
   2  -5   7      304.72      295.80     20.20 o
   3  -5   7     1644.06     1674.91     31.63 o
   4  -5   7      412.87      386.69     20.90 o
   5  -5   7      953.69      974.21     39.80 o
  -7  -4   7      192.70      221.14     14.74 o
  -6  -4   7      503.77      512.30     18.51 o
  -5  -4   7     2821.53     2840.84     59.40 o
  -4  -4   7        8.79        9.60     10.40 o
  -3  -4   7      552.72      555.81     15.86 o
  -2  -4   7     2672.80     2657.82     31.62 o
  -1  -4   7      426.60      387.20     22.20 o
   0  -4   7     1382.38     1321.42     37.20 o
   1  -4   7        8.91        3.60      8.40 o
   2  -4   7      628.81      572.50     18.02 o
   3  -4   7      219.83      213.35     12.79 o
   4  -4   7      161.45      151.45     12.14 o
   5  -4   7     1373.32     1361.67     38.90 o
  -7  -3   7       21.76       19.80     12.80 o
  -6  -3   7      178.94      168.40     18.60 o
  -5  -3   7     1856.79     1964.22     48.20 o
  -4  -3   7     1600.78     1619.82     42.20 o
  -3  -3   7     4980.03     5055.86     75.60 o
  -2  -3   7        2.97        7.00      8.80 o
  -1  -3   7        9.44       13.60      8.60 o
   0  -3   7     2619.86     2666.13     36.49 o
   1  -3   7      364.95      387.29     31.80 o
   2  -3   7      397.35      358.12     14.50 o
   3  -3   7        0.92        4.64      5.73 o
   4  -3   7     1552.08     1612.42     45.40 o
   5  -3   7       74.98       52.35     11.50 o
  -8  -2   7      342.23      334.80     26.40 o
  -7  -2   7      254.32      253.20     21.80 o
  -6  -2   7      363.10      401.81     24.40 o
  -5  -2   7       73.37       64.40     13.00 o
  -4  -2   7      694.04      709.21     28.20 o
  -3  -2   7      400.57      410.01     21.40 o
  -2  -2   7       34.50       65.20     11.40 o
  -1  -2   7     1403.89     1404.45     25.30 o
   0  -2   7      524.94      548.87     16.54 o
   1  -2   7      856.78      834.69     20.08 o
   2  -2   7       17.88       12.12      5.73 o
   3  -2   7      322.44      306.26     15.30 o
   4  -2   7        9.71        4.38      6.49 o
   5  -2   7      205.50      186.40     20.20 o
  -8  -1   7       69.28       43.80     16.00 o
  -7  -1   7       39.86       72.20     14.80 o
  -6  -1   7        2.08        4.20     10.00 o
  -5  -1   7      486.67      433.81     22.80 o
  -4  -1   7     2475.07     2559.23     50.00 o
  -3  -1   7      356.01      379.00     20.60 o
  -2  -1   7     2885.25     2991.10     36.77 o
  -1  -1   7      268.64      269.68     12.14 o
   0  -1   7       33.97       45.28     13.40 o
   1  -1   7     1558.21     1569.85     26.88 o
   2  -1   7       39.73       45.98      6.89 o
   3  -1   7      918.07      876.21     33.40 o
   4  -1   7        0.55       -4.20      8.60 o
  -8   0   7       48.89       37.20     14.80 o
  -7   0   7      464.15      433.21     25.20 o
  -6   0   7       10.76        2.40      8.80 o
  -5   0   7      892.40      878.01     30.00 o
  -4   0   7       50.64       40.40     10.80 o
  -3   0   7      782.12      796.97     18.49 o
  -2   0   7     4383.68     4633.80     63.34 o
  -1   0   7     6872.24     6911.71     60.51 o
   0   0   7     8141.68     8130.48     69.90 o
   1   0   7       19.17       19.13      7.70 o
   2   0   7       11.83       15.80      8.20 o
   3   0   7      571.32      632.41     29.60 o
   4   0   7       12.73       29.20     11.60 o
  -8   1   7      230.15      238.00     22.60 o
  -7   1   7      288.19      287.20     21.40 o
  -6   1   7       72.73       79.80     13.40 o
  -5   1   7     1670.29     1702.62     41.20 o
  -4   1   7      115.86      108.23     14.10 o
  -3   1   7      924.78      981.47     16.17 o
  -2   1   7        0.37        4.90      3.58 o
  -1   1   7      195.95      207.61     10.81 o
   0   1   7      140.88      136.20     13.80 o
   1   1   7       90.80      113.00     13.80 o
   2   1   7     1422.29     1326.22     40.60 o
   3   1   7       26.07       43.00     12.20 o
   4   1   7      205.43      218.60     21.80 o
  -8   2   7      772.80      737.01     35.00 o
  -7   2   7        7.01        2.60     10.00 o
  -6   2   7       67.26       55.00     12.00 o
  -5   2   7      100.79      101.89     20.90 o
  -4   2   7       39.43       49.66     12.20 o
  -3   2   7      550.73      565.85     13.02 o
  -2   2   7     1044.08     1071.15     20.78 o
  -1   2   7      865.06      888.81     29.60 o
   0   2   7      553.67      585.81     25.80 o
   1   2   7     2482.69     2512.23     56.00 o
   2   2   7      183.26      167.80     18.00 o
   3   2   7       60.34       69.00     14.80 o
  -8   3   7       76.20       50.60     15.60 o
  -7   3   7       48.75       20.20     12.00 o
  -6   3   7      663.44      678.35     20.65 o
  -5   3   7        3.15       -2.39      9.70 o
  -4   3   7      435.17      490.38     15.97 o
  -3   3   7      458.56      428.01     20.60 o
  -2   3   7      333.59      368.22     13.64 o
  -1   3   7      328.49      315.60     19.80 o
   0   3   7        2.79        0.20      7.00 o
   1   3   7      726.63      719.81     31.60 o
   2   3   7      829.03      833.21     35.80 o
  -7   4   7     1632.17     1597.97     33.44 o
  -6   4   7      304.93      278.61     23.30 o
  -5   4   7     1214.01     1183.62     37.20 o
  -4   4   7        5.83        8.00      8.80 o
  -3   4   7       59.91       43.40     11.20 o
  -2   4   7     1513.17     1500.78     27.65 o
  -1   4   7      153.49      160.00     16.20 o
   0   4   7     1469.99     1443.02     44.00 o
   1   4   7       27.07       34.80     12.00 o
  -7   5   7      193.84      208.80     22.00 o
  -6   5   7       55.43       46.20     13.00 o
  -5   5   7     2082.09     2132.63     52.80 o
  -4   5   7      369.14      365.20     23.00 o
  -3   5   7      254.04      244.60     19.80 o
  -2   5   7      556.68      571.01     27.20 o
  -1   5   7        4.43        3.80      8.60 o
   0   5   7      101.64       92.60     15.20 o
  -5   6   7       36.97       38.40     13.60 o
  -4   6   7       21.03       19.80     12.00 o
  -3   6   7      480.44      482.81     28.00 o
  -2   6   7       16.89       13.60     11.40 o
  -2  -8   8        4.08       18.80     12.80 o
  -1  -8   8      875.09      889.41     36.80 o
   0  -8   8       58.16       71.80     15.60 o
   1  -8   8      718.49      672.21     33.40 o
   2  -8   8      130.31      120.40     19.60 o
  -4  -7   8        3.75        7.69      8.12 o
  -3  -7   8       12.87        4.90      8.10 o
  -2  -7   8     1593.23     1592.42     47.60 o
  -1  -7   8       31.31       33.20     12.40 o
   0  -7   8      723.32      672.21     31.40 o
   1  -7   8       24.98       18.80     12.80 o
   2  -7   8        3.67       -8.00     11.20 o
   3  -7   8      247.79      246.40     24.60 o
  -5  -6   8       46.21       49.35      9.84 o
  -4  -6   8        0.74       -4.65      6.82 o
  -3  -6   8     1110.70     1135.02     51.00 o
  -2  -6   8       96.23       93.40     15.80 o
  -1  -6   8       86.54       60.80     14.00 o
   0  -6   8     3768.82     3643.05     70.80 o
   1  -6   8     3633.00     3521.04     70.80 o
   2  -6   8     2798.08     2798.24     64.40 o
   3  -6   8      171.95      165.00     19.40 o
   4  -6   8        1.28       14.00     13.00 o
  -6  -5   8      454.90      382.96     19.50 o
  -5  -5   8       75.33       62.76     10.10 o
  -4  -5   8      118.51      106.50     10.28 o
  -3  -5   8     1193.94     1259.67     24.46 o
  -2  -5   8      101.55       94.20     15.20 o
  -1  -5   8     2446.31     2619.83     58.00 o
   0  -5   8       57.65       51.40     12.60 o
   1  -5   8       54.94       42.00     11.80 o
   2  -5   8     1594.58     1553.22     45.40 o
   3  -5   8      391.02      429.67     27.90 o
   4  -5   8      503.00      492.80     20.20 o
  -7  -4   8      212.85      257.94     22.60 o
  -6  -4   8      801.10      856.81     36.40 o
  -5  -4   8        5.03        5.00     11.60 o
  -4  -4   8       80.66       78.20     14.80 o
  -3  -4   8      114.64      105.40     15.60 o
  -2  -4   8       25.69       30.20     11.60 o
  -1  -4   8      509.70      469.61     25.00 o
   0  -4   8       19.84       16.20      9.60 o
   1  -4   8      819.75      906.38     23.19 o
   2  -4   8      487.90      434.45     17.18 o
   3  -4   8      742.22      669.01     30.40 o
   4  -4   8      167.10      163.71     13.14 o
  -7  -3   8      349.17      326.00     25.80 o
  -6  -3   8      207.49      185.80     20.40 o
  -5  -3   8      359.39      338.00     23.60 o
  -4  -3   8      519.65      547.01     27.00 o
  -3  -3   8      136.51      131.60     16.00 o
  -2  -3   8       19.24       28.00     10.60 o
  -1  -3   8     1020.78      963.21     33.00 o
   0  -3   8     1994.58     1993.68     32.95 o
   1  -3   8        4.05        7.20      6.10 o
   2  -3   8       15.00       11.81      6.57 o
   3  -3   8     1196.00     1108.62     26.65 o
   4  -3   8      765.20      785.19     40.60 o
  -7  -2   8      197.38      188.40     21.20 o
  -6  -2   8      461.55      441.81     26.60 o
  -5  -2   8     2148.17     2187.23     51.80 o
  -4  -2   8      158.74      165.60     16.80 o
  -3  -2   8     1041.28     1002.41     33.60 o
  -2  -2   8      209.80      217.00     18.20 o
  -1  -2   8       37.65       44.57      7.70 o
   0  -2   8     1250.85     1250.76     25.64 o
   1  -2   8     1135.55     1131.84     24.60 o
   2  -2   8     2594.64     2536.68     38.49 o
   3  -2   8      100.87       80.33     15.20 o
   4  -2   8       44.78       33.40     12.40 o
  -8  -1   8     1083.74     1114.41     43.40 o
  -7  -1   8      756.45      729.21     33.80 o
  -6  -1   8      235.32      235.20     20.00 o
  -5  -1   8      388.42      381.00     23.00 o
  -4  -1   8      213.63      248.80     19.40 o
  -3  -1   8     3672.32     3620.65     62.60 o
  -2  -1   8     1218.09     1194.66     24.60 o
  -1  -1   8      131.29      157.58     10.60 o
   0  -1   8     1727.12     1734.61     62.00 o
   1  -1   8       19.97       14.55      5.43 o
   2  -1   8       55.25       74.00     13.20 o
   3  -1   8       27.59       14.60     10.80 o
   4  -1   8      304.07      285.00     23.80 o
  -8   0   8      460.03      466.21     29.40 o
  -7   0   8       87.64      101.40     16.00 o
  -6   0   8     1331.43     1219.42     38.80 o
  -5   0   8      280.79      264.80     19.40 o
  -4   0   8      773.95      724.21     28.60 o
  -3   0   8      319.30      357.75     15.60 o
  -2   0   8       71.33       73.44      8.17 o
  -1   0   8     1923.48     1968.05     30.83 o
   0   0   8       36.67       34.30      6.28 o
   1   0   8      410.75      376.60     22.40 o
   2   0   8      174.91      172.00     17.80 o
   3   0   8      150.71      137.40     17.60 o
  -8   1   8       30.24       22.60     13.80 o
  -7   1   8       52.10       52.00     13.40 o
  -6   1   8        0.83        4.80      9.80 o
  -5   1   8       56.50       65.40     12.60 o
  -4   1   8     1985.67     2039.43     45.60 o
  -3   1   8      247.72      251.41      9.87 o
  -2   1   8     1458.64     1545.42     26.92 o
  -1   1   8       19.36       23.80      8.40 o
   0   1   8      109.75      120.60     14.20 o
   1   1   8       73.15       88.80     13.60 o
   2   1   8        8.07        4.20      9.00 o
   3   1   8      474.46      415.61     27.60 o
  -8   2   8      144.81      160.00     20.60 o
  -7   2   8      116.24      100.80     16.20 o
  -6   2   8       54.62       50.20     13.20 o
  -5   2   8      551.30      593.77     18.59 o
  -4   2   8      502.39      503.18     16.66 o
  -3   2   8     2323.96     2238.88     31.93 o
  -2   2   8      173.40      148.60     14.20 o
  -1   2   8      648.99      542.81     25.60 o
   0   2   8     3764.08     3541.84     68.40 o
   1   2   8      566.69      627.81     30.20 o
   2   2   8      519.93      479.81     28.60 o
  -7   3   8      114.48      112.40     17.60 o
  -6   3   8       86.30       79.92     10.36 o
  -5   3   8      433.61      445.50     17.18 o
  -4   3   8        1.14        2.40      7.80 o
  -3   3   8     2012.83     2197.63     47.00 o
  -2   3   8      103.57       99.00     13.00 o
  -1   3   8      622.65      621.01     28.20 o
   0   3   8       88.61       55.20     12.00 o
   1   3   8      509.72      442.81     27.20 o
  -7   4   8       27.68       24.75      9.54 o
  -6   4   8      347.22      359.40     25.00 o
  -5   4   8        5.44        3.20      9.00 o
  -4   4   8       24.78       19.40     10.40 o
  -3   4   8       34.82       39.20     10.80 o
  -2   4   8        3.51       -1.60      7.40 o
  -1   4   8      630.47      705.41     31.40 o
   0   4   8       15.75       13.00      9.80 o
  -5   5   8        6.00        3.40     10.60 o
  -4   5   8      183.74      213.40     19.80 o
  -3   5   8      100.74       82.60     14.60 o
  -2  -8   9        1.60       19.20     13.20 o
  -1  -8   9      234.52      271.00     24.40 o
   0  -8   9        5.46       19.40     14.20 o
   1  -8   9       38.12       33.40     15.00 o
  -3  -7   9      540.74      558.41     32.40 o
  -2  -7   9      181.37      164.00     20.00 o
  -1  -7   9     1567.43     1558.02     49.20 o
   0  -7   9       51.47       23.80     13.60 o
   1  -7   9       89.57       95.00     18.00 o
   2  -7   9      268.78      289.80     25.60 o
  -5  -6   9      288.40      336.08     17.77 o
  -4  -6   9     1785.01     1846.11     45.10 o
  -3  -6   9      191.63      202.20     21.80 o
  -2  -6   9      229.47      229.20     22.40 o
  -1  -6   9      480.88      505.01     29.20 o
   0  -6   9     1019.36     1023.61     39.40 o
   1  -6   9      886.13      835.41     36.20 o
   2  -6   9       85.88       71.40     15.80 o
   3  -6   9      139.20      132.60     19.60 o
  -6  -5   9       40.50       53.32     15.40 o
  -5  -5   9       73.20       81.34     10.48 o
  -4  -5   9      235.44      258.53     14.34 o
  -3  -5   9     1175.38     1220.42     42.60 o
  -2  -5   9     1856.63     1851.82     50.80 o
  -1  -5   9       49.87       39.40     12.40 o
   0  -5   9      214.72      228.40     20.20 o
   1  -5   9      803.31      716.01     32.60 o
   2  -5   9       93.25       80.20     15.40 o
   3  -5   9      210.47      209.05     32.40 o
  -6  -4   9       27.85       32.20     14.80 o
  -5  -4   9      197.34      188.20     21.20 o
  -4  -4   9        1.84        0.00     11.60 o
  -3  -4   9      850.26      854.01     35.40 o
  -2  -4   9      127.02      151.20     17.40 o
  -1  -4   9     1300.17     1267.02     41.20 o
   0  -4   9      606.95      583.61     28.20 o
   1  -4   9     1024.06      953.42     25.31 o
   2  -4   9     1841.45     1830.85     35.56 o
   3  -4   9      132.54      125.48     12.44 o
  -7  -3   9       19.65        9.40     14.60 o
  -6  -3   9      899.46      970.01     39.20 o
  -5  -3   9      107.42      105.20     16.80 o
  -4  -3   9        3.18       -5.60      9.60 o
  -3  -3   9       82.50       90.00     15.00 o
  -2  -3   9      172.30      150.60     16.60 o
  -1  -3   9     1960.91     2061.23     50.60 o
   0  -3   9      262.10      265.48     14.21 o
   1  -3   9      360.29      355.52     16.17 o
   2  -3   9     1140.51     1091.03     27.14 o
   3  -3   9      678.55      670.92     31.80 o
  -7  -2   9      282.07      262.60     24.40 o
  -6  -2   9      539.84      599.61     31.60 o
  -5  -2   9        4.15       -8.60      8.60 o
  -4  -2   9     1003.19     1042.81     36.80 o
  -3  -2   9       56.77       75.00     13.80 o
  -2  -2   9      562.73      593.61     27.60 o
  -1  -2   9      890.30      933.85     23.62 o
   0  -2   9      243.72      252.08     13.78 o
   1  -2   9     1415.31     1373.49     28.85 o
   2  -2   9       49.34       46.65      8.68 o
   3  -2   9      167.01      123.80     17.40 o
  -7  -1   9      846.50      869.61     37.00 o
  -6  -1   9       63.41       77.20     15.40 o
  -5  -1   9        3.57        7.20     10.40 o
  -4  -1   9      951.37      846.81     32.20 o
  -3  -1   9      286.86      299.00     21.40 o
  -2  -1   9       70.84       64.69      8.48 o
  -1  -1   9        0.99        3.05      8.50 o
   0  -1   9     1043.74     1028.19     33.60 o
   1  -1   9       46.28       23.60      9.80 o
   2  -1   9      258.24      218.40     20.20 o
  -7   0   9      430.57      411.41     27.60 o
  -6   0   9       38.65       40.00     12.60 o
  -5   0   9      678.00      680.01     30.40 o
  -4   0   9      199.49      204.40     18.40 o
  -3   0   9      380.43      408.33     16.04 o
  -2   0   9        4.21        7.11      5.81 o
  -1   0   9     1162.71     1164.61     37.40 o
   0   0   9       18.79       23.20      9.80 o
   1   0   9       70.51       44.00     11.20 o
   2   0   9     1008.80     1036.41     40.40 o
  -7   1   9      308.82      286.80     23.80 o
  -6   1   9      206.83      232.40     20.80 o
  -5   1   9       69.96       51.00     13.40 o
  -4   1   9        1.61        1.20      9.20 o
  -3   1   9     1457.46     1524.24     29.05 o
  -2   1   9      239.87      265.80     19.00 o
  -1   1   9     1324.02     1247.62     39.40 o
   0   1   9        7.25       -0.40      7.80 o
   1   1   9      439.48      437.61     26.60 o
  -7   2   9      279.02      340.80     26.00 o
  -6   2   9     1988.53     1949.42     51.20 o
  -5   2   9     1119.93     1208.42     39.00 o
  -4   2   9     1148.60     1111.81     34.20 o
  -3   2   9       58.35       58.60     11.40 o
  -2   2   9       44.94       49.20     11.40 o
  -1   2   9      689.61      642.41     29.80 o
   0   2   9      408.32      394.61     25.20 o
  -6   3   9        0.04       -9.00      9.00 o
  -5   3   9       21.33       21.40     11.20 o
  -4   3   9     1179.05     1203.82     37.40 o
  -2   3   9     1182.54     1184.02     38.60 o
  -1   3   9        3.47        5.80      8.80 o
  -5   4   9      310.90      263.60     21.80 o
  -4   4   9      200.70      213.80     19.60 o
  -1  -7  10      355.08      389.80     29.00 o
   0  -7  10      288.06      270.20     25.60 o
  -4  -6  10       21.62       16.20     14.80 o
  -3  -6  10      519.33      563.01     33.40 o
  -2  -6  10       21.50       23.40     14.40 o
  -1  -6  10       93.11       90.00     17.40 o
   0  -6  10       90.42      110.80     17.40 o
   1  -6  10      666.56      622.01     33.40 o
  -5  -5  10        0.17       -1.40     14.20 o
  -4  -5  10        0.96       12.40     14.60 o
  -3  -5  10      208.21      182.00     21.60 o
  -2  -5  10       94.47      103.40     17.20 o
  -1  -5  10      343.35      338.60     24.80 o
   0  -5  10       79.30       75.20     15.00 o
   1  -5  10      733.19      644.41     32.60 o
   2  -5  10      125.33      149.40     19.40 o
  -5  -4  10      609.27      640.21     34.60 o
  -4  -4  10     1495.26     1532.82     49.40 o
  -3  -4  10      238.42      243.20     22.40 o
  -2  -4  10     1359.09     1339.22     43.80 o
  -1  -4  10      173.71      175.40     19.60 o
   0  -4  10       17.17        0.20      9.80 o
   1  -4  10      990.88     1005.32     46.40 o
   2  -4  10      281.84      251.17     16.03 o
  -6  -3  10      138.95      158.60     21.40 o
  -5  -3  10     1021.16     1061.21     40.60 o
  -4  -3  10      121.92      148.00     19.20 o
  -3  -3  10      383.64      379.60     25.40 o
  -2  -3  10     2495.92     2509.43     58.80 o
  -1  -3  10     1220.11     1161.81     40.00 o
   0  -3  10      371.04      381.44     17.32 o
   1  -3  10       11.50       15.85     11.70 o
   2  -3  10       37.29       39.96      9.31 o
  -6  -2  10        0.10        2.80     12.20 o
  -5  -2  10      325.16      345.00     25.00 o
  -4  -2  10       29.68       39.00     13.60 o
  -3  -2  10      313.44      376.20     24.80 o
  -2  -2  10        0.95        8.80      9.80 o
  -1  -2  10      127.39      110.23     16.40 o
   0  -2  10      664.11      676.35     21.87 o
   1  -2  10       30.77       21.64      7.62 o
  -6  -1  10      550.47      582.81     31.80 o
  -5  -1  10        1.58        0.20     11.00 o
  -4  -1  10      452.44      486.41     27.80 o
  -3  -1  10      132.20      147.20     17.60 o
  -2  -1  10      190.81      187.44     13.00 o
  -1  -1  10      713.88      766.29     22.66 o
   0  -1  10       87.29       67.60     13.60 o
   1  -1  10     1096.23     1082.81     40.80 o
  -6   0  10       90.22       84.60     16.60 o
  -5   0  10       11.96        0.00     11.20 o
  -4   0  10      831.87      867.41     34.40 o
  -3   0  10     1427.53     1553.76     32.50 o
  -2   0  10     1554.80     1566.02     46.20 o
  -1   0  10       83.70       70.60     13.60 o
   0   0  10       57.73       55.80     13.40 o
   1   0  10     1825.42     1718.22     52.20 o
  -6   1  10       75.16       33.20     14.60 o
  -5   1  10       52.51       36.40     13.40 o
  -4   1  10      584.38      631.01     29.80 o
  -3   1  10       28.19       15.00      9.80 o
  -2   1  10      213.14      187.80     18.20 o
  -1   1  10      168.74      138.20     17.20 o
   0   1  10      943.12      818.01     35.40 o
  -6   2  10      109.52       94.00     18.00 o
  -2   2  10       12.80       16.00      9.80 o
  -1   2  10       47.27       32.40     11.20 o
  -3  -5  11      318.01      328.40     26.80 o
  -2  -5  11      116.74      129.20     20.00 o
  -1  -5  11       37.20       23.80     12.80 o
   0  -5  11     1175.19     1156.21     44.00 o
  -4  -4  11      234.84      230.80     24.00 o
  -3  -4  11      504.92      504.41     30.40 o
  -2  -4  11       27.58       23.00     12.80 o
  -1  -4  11      297.52      345.00     25.80 o
   0  -4  11        0.52       17.40     11.00 o
  -5  -3  11      209.10      249.40     24.60 o
  -4  -3  11        2.67        9.00     11.80 o
  -3  -3  11     1141.89     1194.42     44.00 o
  -2  -3  11        0.57       10.00     10.80 o
  -1  -3  11      235.87      212.20     20.80 o
   0  -3  11       37.69       23.59      8.41 o
  -5  -2  11        1.04       12.40     13.00 o
  -4  -2  11      605.49      620.41     33.20 o
  -3  -2  11      494.72      474.41     28.40 o
  -2  -2  11      472.14      521.01     29.60 o
  -1  -2  11       15.37        1.90      6.91 o
   0  -2  11      262.05      242.20     23.00 o
  -5  -1  11     1640.95     1649.82     50.80 o
  -4  -1  11        1.12        4.60     12.00 o
  -3  -1  11       28.77       53.80     14.20 o
  -2  -1  11     1682.16     1797.86     35.97 o
  -1  -1  11      113.49       96.00     16.60 o
  -5   0  11      647.92      559.01     31.80 o
  -4   0  11      317.15      353.00     26.60 o
  -3   0  11      515.43      557.41     29.80 o
  -2   0  11        0.93        0.20      9.60 o
  -3   1  11      238.03      214.00     20.80 o
 
